# Supplementary material for: Analysis of Host Gene Expression Profile in HIV-1 and HIV-2 Infected T-Cells
Source: PLoS One. 2016 Jan 28;11(1):e0147421. doi: 10.1371/journal.pone.0147421 (PMC4731573; doi:10.1371/journal.pone.0147421)
Supplement: S2 File — (XLS) [file pone.0147421.s002.xls]

## Sheet: Sheet1
S2_File.xls
PBMC + HIV-1 MN Day 7 sample
#Column "GO.ID" stands for the ID of gene ontology term
#Column "Term" stands for the name of gene ontology term
#Column "Ontology" stands for the ontology of GOID belongs to
#Column "Count" stands for the number of DE genes associated with the listed GOID
#Column "Pop.Hits" stands for the number of background population genes associated with the listed GOID
#Column "List.Total" stands for the total number of DE genes
#Column "Pop.Total" stands for the total number of background population genes
#Column "Fold.Enrichment" stands for the Fold Enrichment value of the GOID, it equals (Count/Pop.Hits)/(List.Total/Pop.Total)
#Column "Pvalue" stands for the significance testing value of the GOID
#Column "FDR" stands for the false discover rate of the GOID, using Benjamini & Hochberg (1995) method
#Column "Enrichment.Score" stands for the Enrichment Score value of the GOID, it equals (-log10(Pvalue))
#Column "GENES" stands for the DE genes associated with the GOID
PBMC + HIV-1 MN Day 7 sample downmodulated host genes
GO.ID	Term	Ontology	Count	Pop.Hits	List.Total	Pop.Total	Fold.Enrichment	Pvalue	FDR	Enrichment.Score	GENES
GO:0008203	cholesterol metabolic process	Biological process	10	105	130	14586	10.6857	3.14405e-08	0.000107151	7.50251	EBP//CYP51A1//DHCR7//MVK//CEL//APOE//SCARB1//FDXR//APOC1//IL4
GO:0016125	sterol metabolic process	Biological process	10	112	130	14586	10.0179	5.85205e-08	0.000107151	7.23269	EBP//CYP51A1//DHCR7//MVK//CEL//APOE//SCARB1//FDXR//APOC1//IL4
GO:0008202	steroid metabolic process	Biological process	13	257	130	14586	5.67549	4.88456e-07	0.000596242	6.31117	FDXR//EBP//CYP51A1//DHCR7//MVK//HSD3B7//SCARB1//CEL//APOE//APOC1//IL4//WWOX//UGT2B15
GO:0006694	steroid biosynthetic process	Biological process	8	128	130	14586	7.0125	1.87278e-05	0.0171453	4.72751	EBP//CYP51A1//DHCR7//MVK//HSD3B7//SCARB1//APOE//FDXR
GO:0006695	cholesterol biosynthetic process	Biological process	5	42	130	14586	13.3571	3.39938e-05	0.0248971	4.4686	DHCR7//APOE//EBP//CYP51A1//MVK
GO:0016126	sterol biosynthetic process	Biological process	5	48	130	14586	11.6875	6.5562e-05	0.0358232	4.18335	EBP//CYP51A1//DHCR7//MVK//APOE
GO:0006707	cholesterol catabolic process	Biological process	3	10	130	14586	33.66	7.93061e-05	0.0358232	4.10069	CEL//APOE//SCARB1
GO:0016127	sterol catabolic process	Biological process	3	10	130	14586	33.66	7.93061e-05	0.0358232	4.10069	CEL//APOE//SCARB1
GO:0006458	'de novo' protein folding	Biological process	5	51	130	14586	11	8.80417e-05	0.0358232	4.05531	TUBA1B//TUBA4A//TUBA1C//FKBP1A//FKBP1B
GO:0008610	lipid biosynthetic process	Biological process	13	422	130	14586	3.4564	0.000100545	0.0368194	3.99764	FADS1//FADS2//FABP5//FDXR//EBP//CYP51A1//DHCR7//MVK//HSD3B7//SCARB1//AGPAT4//APOE//APOC1
GO:0001775	cell activation	Biological process	16	625	130	14586	2.87232	0.0001381	0.0459748	3.85981	EOMES//APOE//RASGRP2//CFD//EGF//TUBA4A//IL4//AICDA//IL5//IL13//HLA-DMB//HLA-DOB//CTNNB1//FKBP1B//ZBTB32//FKBP1A
GO:0034375	high-density lipoprotein particle remodeling	Biological process	3	14	130	14586	24.0429	0.000234358	0.0715184	3.63012	APOC1//APOE//SCARB1
GO:0046649	lymphocyte activation	Biological process	11	347	130	14586	3.55677	0.000274812	0.0774123	3.56096	EOMES//IL4//AICDA//IL5//IL13//HLA-DMB//HLA-DOB//CTNNB1//FKBP1B//ZBTB32//FKBP1A
GO:0006706	steroid catabolic process	Biological process	3	21	130	14586	16.0286	0.000818122	0.171391	3.08718	CEL//APOE//SCARB1
GO:0051004	regulation of lipoprotein lipase activity	Biological process	3	21	130	14586	16.0286	0.000818122	0.171391	3.08718	FKBP1A//FKBP1B//APOC1
GO:0034367	macromolecular complex remodeling	Biological process	3	22	130	14586	15.3	0.000941155	0.171391	3.02634	APOC1//APOE//SCARB1
GO:0034368	protein-lipid complex remodeling	Biological process	3	22	130	14586	15.3	0.000941155	0.171391	3.02634	APOC1//APOE//SCARB1
GO:0034369	plasma lipoprotein particle remodeling	Biological process	3	22	130	14586	15.3	0.000941155	0.171391	3.02634	APOE//APOC1//SCARB1
GO:0045321	leukocyte activation	Biological process	11	403	130	14586	3.06253	0.000957261	0.171391	3.01897	EOMES//IL4//AICDA//IL5//IL13//HLA-DMB//HLA-DOB//CTNNB1//FKBP1B//ZBTB32//FKBP1A
GO:0046651	lymphocyte proliferation	Biological process	6	129	130	14586	5.2186	0.00103818	0.171391	2.98373	IL4//IL5//IL13//FKBP1B//ZBTB32//CTNNB1
GO:0006629	lipid metabolic process	Biological process	19	978	130	14586	2.17975	0.00105347	0.171391	2.97738	FADS1//FADS2//CEL//APOC1//APOE//FABP5//FDXR//EBP//CYP51A1//DHCR7//MVK//HSD3B7//SCARB1//WWOX//UGT2B15//IL4//AGPAT4//FHL2//ACAT2
GO:0032943	mononuclear cell proliferation	Biological process	6	131	130	14586	5.13893	0.00112431	0.171391	2.94911	IL4//IL5//IL13//FKBP1B//ZBTB32//CTNNB1
GO:0034381	plasma lipoprotein particle clearance	Biological process	3	24	130	14586	14.025	0.00122096	0.171391	2.9133	APOC1//APOE//SCARB1
GO:0045840	positive regulation of mitosis	Biological process	3	24	130	14586	14.025	0.00122096	0.171391	2.9133	ESPL1//DLGAP5//EGF
GO:0051785	positive regulation of nuclear division	Biological process	3	24	130	14586	14.025	0.00122096	0.171391	2.9133	EGF//ESPL1//DLGAP5
GO:0030301	cholesterol transport	Biological process	4	53	130	14586	8.46792	0.00125844	0.171391	2.90017	APOE//CEL//APOC1//SCARB1
GO:0070661	leukocyte proliferation	Biological process	6	134	130	14586	5.02388	0.00126367	0.171391	2.89837	IL4//IL5//IL13//FKBP1B//ZBTB32//CTNNB1
GO:0015918	sterol transport	Biological process	4	54	130	14586	8.31111	0.00134983	0.176538	2.86972	APOE//CEL//APOC1//SCARB1
GO:0042110	T cell activation	Biological process	8	246	130	14586	3.64878	0.00162092	0.195522	2.79024	EOMES//HLA-DMB//HLA-DOB//CTNNB1//FKBP1B//ZBTB32//IL4//FKBP1A
GO:0071825	protein-lipid complex subunit organization	Biological process	3	27	130	14586	12.4667	0.00173043	0.195522	2.76185	APOC1//APOE//SCARB1
GO:0071827	plasma lipoprotein particle organization	Biological process	3	27	130	14586	12.4667	0.00173043	0.195522	2.76185	APOC1//APOE//SCARB1
GO:0009743	response to carbohydrate stimulus	Biological process	5	97	130	14586	5.78351	0.00174313	0.195522	2.75867	FADS1//FKBP1B//NKX6-1//SLC29A1//LGALS1
GO:0034765	regulation of ion transmembrane transport	Biological process	4	58	130	14586	7.73793	0.00176194	0.195522	2.75401	FKBP1A//FKBP1B//CTNNB1//EGF
GO:0043269	regulation of ion transport	Biological process	6	146	130	14586	4.61096	0.00195732	0.210814	2.70834	IL4//IL13//FKBP1B//FKBP1A//CTNNB1//EGF
GO:0030890	positive regulation of B cell proliferation	Biological process	3	30	130	14586	11.22	0.00235559	0.239616	2.6279	IL4//IL5//IL13
GO:0033344	cholesterol efflux	Biological process	3	30	130	14586	11.22	0.00235559	0.239616	2.6279	APOE//APOC1//SCARB1
GO:0090068	positive regulation of cell cycle process	Biological process	5	105	130	14586	5.34286	0.00246841	0.244306	2.60758	PSMB1//PSMC1//EGF//ESPL1//DLGAP5
GO:0030826	regulation of cGMP biosynthetic process	Biological process	2	10	130	14586	22.44	0.00338504	0.3099	2.47044	APOE//GUCA1A
GO:0045540	regulation of cholesterol biosynthetic process	Biological process	2	10	130	14586	22.44	0.00338504	0.3099	2.47044	APOE//DHCR7
GO:0051000	positive regulation of nitric-oxide synthase activity	Biological process	2	10	130	14586	22.44	0.00338504	0.3099	2.47044	APOE//SCARB1
GO:0009749	response to glucose stimulus	Biological process	4	73	130	14586	6.14795	0.00407991	0.34233	2.38935	NKX6-1//SLC29A1//LGALS1//FKBP1B
GO:0071326	cellular response to monosaccharide stimulus	Biological process	2	11	130	14586	20.4	0.00411319	0.34233	2.38582	SLC29A1//LGALS1
GO:0071331	cellular response to hexose stimulus	Biological process	2	11	130	14586	20.4	0.00411319	0.34233	2.38582	SLC29A1//LGALS1
GO:0071333	cellular response to glucose stimulus	Biological process	2	11	130	14586	20.4	0.00411319	0.34233	2.38582	SLC29A1//LGALS1
GO:0006259	DNA metabolic process	Biological process	13	638	130	14586	2.28621	0.00454345	0.346127	2.34261	EGF//CDC25C//RAD54L//ZBTB32//APEX2//NUDT1//SETMAR//CETN2//GTF2H5//TP73//AICDA//IL4//PTTG2
GO:0030823	regulation of cGMP metabolic process	Biological process	2	12	130	14586	18.7	0.00490713	0.346127	2.30917	APOE//GUCA1A
GO:0034433	steroid esterification	Biological process	2	12	130	14586	18.7	0.00490713	0.346127	2.30917	APOC1//APOE
GO:0034434	sterol esterification	Biological process	2	12	130	14586	18.7	0.00490713	0.346127	2.30917	APOC1//APOE
GO:0034435	cholesterol esterification	Biological process	2	12	130	14586	18.7	0.00490713	0.346127	2.30917	APOC1//APOE
GO:0042026	protein refolding	Biological process	2	12	130	14586	18.7	0.00490713	0.346127	2.30917	FKBP1A//FKBP1B
GO:0055070	copper ion homeostasis	Biological process	2	12	130	14586	18.7	0.00490713	0.346127	2.30917	ATOX1//COMMD1
GO:0009746	response to hexose stimulus	Biological process	4	79	130	14586	5.68101	0.00540649	0.346127	2.26708	FKBP1B//NKX6-1//SLC29A1//LGALS1
GO:0006066	alcohol metabolic process	Biological process	11	505	130	14586	2.44396	0.00548683	0.346127	2.26068	FABP5//EBP//CYP51A1//DHCR7//MVK//CEL//APOE//SCARB1//FDXR//APOC1//IL4
GO:0022403	cell cycle phase	Biological process	14	730	130	14586	2.15178	0.00553481	0.346127	2.2569	ESPL1//CDKN2C//PSMB1//PSMC1//CETN2//TUBA4A//CDC25C//B9D2//DLGAP5//CDCA2//CDCA3//RAD54L//TP73//EGF
GO:0034220	ion transmembrane transport	Biological process	7	239	130	14586	3.28619	0.00558312	0.346127	2.25312	ATP5G1//FKBP1A//FKBP1B//ABCB6//CTNNB1//EGF//FXYD2
GO:0034284	response to monosaccharide stimulus	Biological process	4	80	130	14586	5.61	0.00565245	0.346127	2.24776	FKBP1B//NKX6-1//SLC29A1//LGALS1
GO:0030888	regulation of B cell proliferation	Biological process	3	41	130	14586	8.20976	0.00576001	0.346127	2.23958	IL4//IL5//IL13
GO:0001706	endoderm formation	Biological process	2	13	130	14586	17.2615	0.00576564	0.346127	2.23915	CTNNB1//EOMES
GO:0034377	plasma lipoprotein particle assembly	Biological process	2	13	130	14586	17.2615	0.00576564	0.346127	2.23915	APOC1//APOE
GO:0065005	protein-lipid complex assembly	Biological process	2	13	130	14586	17.2615	0.00576564	0.346127	2.23915	APOC1//APOE
GO:0071322	cellular response to carbohydrate stimulus	Biological process	2	13	130	14586	17.2615	0.00576564	0.346127	2.23915	SLC29A1//LGALS1
GO:0000278	mitotic cell cycle	Biological process	13	659	130	14586	2.21335	0.00593419	0.3505	2.22664	ESPL1//CDKN2C//PSMB1//PSMC1//CETN2//TUBA4A//CDC25C//B9D2//DLGAP5//CDCA2//CDCA3//TP73//EGF
GO:0007088	regulation of mitosis	Biological process	4	82	130	14586	5.47317	0.00616655	0.352842	2.20996	EGF//ESPL1//DLGAP5//CDC25C
GO:0051783	regulation of nuclear division	Biological process	4	82	130	14586	5.47317	0.00616655	0.352842	2.20996	CDC25C//EGF//ESPL1//DLGAP5
GO:0050871	positive regulation of B cell activation	Biological process	3	43	130	14586	7.82791	0.00658282	0.366793	2.18159	IL4//IL5//IL13
GO:0045671	negative regulation of osteoclast differentiation	Biological process	2	14	130	14586	16.0286	0.00668752	0.366793	2.17474	CTNNB1//IL4
GO:0042098	T cell proliferation	Biological process	4	84	130	14586	5.34286	0.00671085	0.366793	2.17322	IL4//CTNNB1//FKBP1B//ZBTB32
GO:0048522	positive regulation of cellular process	Biological process	33	2424	130	14586	1.52748	0.00692372	0.372863	2.15966	F12//EGF//CDKN2C//APOE//WWOX//PSMB1//PSMC1//IL4//IL5//IL13//CDCA7L//TP73//CTNNB1//LMO1//NKX6-1//SCARB1//APOC1//HLA-DMB//HLA-DOB//COMMD1//FKBP1A//LGALS1//MOBKL1A//GRM4//NENF//GDF10//ESPL1//DLGAP5//FHL2//HIVEP3//EOMES//HOPX//MMP12
GO:0001678	cellular glucose homeostasis	Biological process	2	15	130	14586	14.96	0.00767159	0.375174	2.11511	SLC29A1//LGALS1
GO:0032770	positive regulation of monooxygenase activity	Biological process	2	15	130	14586	14.96	0.00767159	0.375174	2.11511	APOE//SCARB1
GO:0051983	regulation of chromosome segregation	Biological process	2	15	130	14586	14.96	0.00767159	0.375174	2.11511	ESPL1//CTNNB1
GO:0090181	regulation of cholesterol metabolic process	Biological process	2	15	130	14586	14.96	0.00767159	0.375174	2.11511	DHCR7//APOE
GO:0051234	establishment of localization	Biological process	40	3121	130	14586	1.438	0.00770701	0.375174	2.11311	CFD//EGF//TUBA4A//SLC32A1//SEC22A//VAMP8//MCFD2//RBM8A//ABCB6//DBI//ENSA//FDXR//HBD//APOC1//FADS1//FXYD2//ATP5G1//FADS2//SCARB1//PKD1L2//ATOX1//EBP//APOE//DLGAP5//GRM4//SLC29A1//SLC37A2//SLC2A5//IL4//IL13//FKBP1B//SNX12//FABP5//FOLR2//CEL//NKX6-1//TP73//ESPL1//CTNNB1//FKBP1A
GO:0007346	regulation of mitotic cell cycle	Biological process	7	254	130	14586	3.09213	0.00770726	0.375174	2.1131	PSMB1//PSMC1//CDC25C//TP73//EGF//ESPL1//DLGAP5
GO:0050865	regulation of cell activation	Biological process	7	255	130	14586	3.08	0.0078675	0.375174	2.10416	APOE//IL4//IL5//IL13//HLA-DMB//HLA-DOB//CTNNB1
GO:0051084	'de novo' posttranslational protein folding	Biological process	3	46	130	14586	7.31739	0.00794211	0.375174	2.10006	TUBA1B//TUBA4A//TUBA1C
GO:0000280	nuclear division	Biological process	8	321	130	14586	2.79626	0.00806288	0.375174	2.09351	ESPL1//B9D2//CETN2//CDCA2//CDCA3//DLGAP5//CDC25C//EGF
GO:0007067	mitosis	Biological process	8	321	130	14586	2.79626	0.00806288	0.375174	2.09351	ESPL1//B9D2//DLGAP5//CDC25C//EGF//CETN2//CDCA2//CDCA3
GO:0051099	positive regulation of binding	Biological process	5	139	130	14586	4.03597	0.0080936	0.375174	2.09186	CTHRC1//FKBP1A//IL4//IL5//NKX6-1
GO:0051179	localization	Biological process	45	3640	130	14586	1.38709	0.00852767	0.390354	2.06917	CFD//EGF//TUBA4A//SLC32A1//SEC22A//VAMP8//MCFD2//RBM8A//ABCB6//DBI//ENSA//FDXR//HBD//APOC1//FADS1//FXYD2//ATP5G1//FADS2//SCARB1//PKD1L2//ATOX1//EBP//APOE//CTNNB1//DLGAP5//GRM4//SLC29A1//SLC37A2//SLC2A5//IL4//IL13//FKBP1B//SNX12//FABP5//FOLR2//CTHRC1//CEACAM1//FSCN1//CEL//EGFL7//NKX6-1//TP73//MMP12//ESPL1//FKBP1A
GO:0010740	positive regulation of intracellular protein kinase cascade	Biological process	7	260	130	14586	3.02077	0.00870592	0.391229	2.06019	IL4//CTNNB1//FKBP1A//LGALS1//GRM4//NENF//IL5
GO:0043193	positive regulation of gene-specific transcription	Biological process	6	199	130	14586	3.38291	0.00882368	0.391229	2.05435	CTNNB1//LMO1//NKX6-1//TP73//IL4//IL5
GO:0042100	B cell proliferation	Biological process	3	48	130	14586	7.0125	0.00893341	0.391229	2.04898	IL4//IL5//IL13
GO:0019218	regulation of steroid metabolic process	Biological process	3	49	130	14586	6.86939	0.00945499	0.391229	2.02434	APOC1//APOE//DHCR7
GO:0061041	regulation of wound healing	Biological process	3	49	130	14586	6.86939	0.00945499	0.391229	2.02434	APOE//F12//HOPX
GO:0010564	regulation of cell cycle process	Biological process	8	331	130	14586	2.71178	0.00960294	0.391229	2.0176	PSMB1//PSMC1//CDC25C//TP73//EGF//ESPL1//DLGAP5//CTNNB1
GO:0048518	positive regulation of biological process	Biological process	35	2673	130	14586	1.46914	0.0097315	0.391229	2.01182	MARCO//F12//IL13//CTNNB1//CFD//EGF//CDKN2C//APOE//WWOX//PSMB1//PSMC1//IL4//IL5//CDCA7L//TP73//LMO1//NKX6-1//SCARB1//APOC1//HLA-DMB//HLA-DOB//COMMD1//FKBP1A//LGALS1//MOBKL1A//GRM4//NENF//HOPX//GDF10//ESPL1//DLGAP5//FHL2//HIVEP3//EOMES//MMP12
GO:0000087	M phase of mitotic cell cycle	Biological process	8	332	130	14586	2.70361	0.00976823	0.391229	2.01018	ESPL1//B9D2//CETN2//CDCA2//CDCA3//DLGAP5//CDC25C//EGF
GO:0034394	protein localization at cell surface	Biological process	2	17	130	14586	13.2	0.00982167	0.391229	2.00781	CTNNB1//EGF
GO:0043666	regulation of phosphoprotein phosphatase activity	Biological process	2	17	130	14586	13.2	0.00982167	0.391229	2.00781	FKBP1A//FKBP1B
GO:0043691	reverse cholesterol transport	Biological process	2	17	130	14586	13.2	0.00982167	0.391229	2.00781	APOE//SCARB1
GO:0008283	cell proliferation	Biological process	19	1199	130	14586	1.77798	0.00984973	0.391229	2.00658	SCARB1//APOE//EGF//IL4//IL5//IL13//CDCA7L//CDKN2C//CTNNB1//FKBP1B//ZBTB32//DHCR7//MMP12//LMO1//NKX6-1//FSCN1//PDXK//DLGAP5//CDC25C
GO:0048285	organelle fission	Biological process	8	333	130	14586	2.6955	0.00993563	0.391229	2.0028	ESPL1//B9D2//CETN2//CDCA2//CDCA3//DLGAP5//CDC25C//EGF
GO:0002377	immunoglobulin production	Biological process	3	51	130	14586	6.6	0.0105506	0.411024	1.97672	IL13//AICDA//IL4
GO:0018208	peptidyl-proline modification	Biological process	2	18	130	14586	12.4667	0.0109854	0.414727	1.95918	FKBP1A//FKBP1B
GO:0032092	positive regulation of protein binding	Biological process	2	18	130	14586	12.4667	0.0109854	0.414727	1.95918	CTHRC1//FKBP1A
GO:0045940	positive regulation of steroid metabolic process	Biological process	2	18	130	14586	12.4667	0.0109854	0.414727	1.95918	APOC1//APOE
GO:0006281	DNA repair	Biological process	8	341	130	14586	2.63226	0.0113529	0.424227	1.94489	RAD54L//CETN2//GTF2H5//TP73//ZBTB32//APEX2//NUDT1//SETMAR
GO:0002285	lymphocyte activation involved in immune response	Biological process	3	53	130	14586	6.35094	0.0117168	0.433403	1.93119	EOMES//AICDA//IL4
GO:0022402	cell cycle process	Biological process	15	882	130	14586	1.90816	0.0119041	0.435928	1.9243	ESPL1//PSMB1//PSMC1//CDC25C//CDKN2C//CETN2//TUBA4A//B9D2//DLGAP5//TP73//CDCA2//CDCA3//RAD54L//CTNNB1//EGF
GO:0002504	antigen processing and presentation of peptide or polysaccharide antigen via MHC class II	Biological process	2	19	130	14586	11.8105	0.0122068	0.438246	1.9134	HLA-DMB//HLA-DOB
GO:0051181	cofactor transport	Biological process	2	19	130	14586	11.8105	0.0122068	0.438246	1.9134	FOLR2//ABCB6
GO:0070848	response to growth factor stimulus	Biological process	3	55	130	14586	6.12	0.0129544	0.460572	1.88758	CTNNB1//APOE//GDF10
GO:0002761	regulation of myeloid leukocyte differentiation	Biological process	3	56	130	14586	6.01071	0.0136001	0.478881	1.86646	IL5//CTNNB1//IL4
GO:0032270	positive regulation of cellular protein metabolic process	Biological process	8	354	130	14586	2.53559	0.0139678	0.487143	1.85487	F12//COMMD1//FKBP1A//APOE//IL4//IL5//PSMB1//PSMC1
GO:0006974	response to DNA damage stimulus	Biological process	10	501	130	14586	2.23952	0.0141578	0.489112	1.849	RAD54L//ZBTB32//APEX2//NUDT1//SETMAR//CETN2//GTF2H5//TP73//PSMB1//PSMC1
GO:0051924	regulation of calcium ion transport	Biological process	4	105	130	14586	4.27429	0.0144206	0.491079	1.84102	FKBP1B//FKBP1A//CTNNB1//EGF
GO:0010921	regulation of phosphatase activity	Biological process	2	21	130	14586	10.6857	0.014818	0.491079	1.82921	FKBP1A//FKBP1B
GO:0035094	response to nicotine	Biological process	2	21	130	14586	10.6857	0.014818	0.491079	1.82921	IL13//NKX6-1
GO:0051249	regulation of lymphocyte activation	Biological process	6	223	130	14586	3.01883	0.0148452	0.491079	1.82841	IL4//IL5//IL13//HLA-DMB//HLA-DOB//CTNNB1
GO:0050670	regulation of lymphocyte proliferation	Biological process	4	106	130	14586	4.23396	0.0148852	0.491079	1.82724	IL4//IL5//IL13//CTNNB1
GO:0051128	regulation of cellular component organization	Biological process	13	742	130	14586	1.96577	0.0150715	0.492783	1.82184	RASGRP2//CDC25C//LGALS1//CDKN2C//APOE//CTNNB1//EGF//ESPL1//DLGAP5//APOC1//SCARB1//PVRL1//IL5
GO:0032944	regulation of mononuclear cell proliferation	Biological process	4	107	130	14586	4.19439	0.0153593	0.494389	1.81363	IL4//IL5//IL13//CTNNB1
GO:0007049	cell cycle	Biological process	18	1167	130	14586	1.73059	0.0154275	0.494389	1.81171	ESPL1//PSMB1//PSMC1//CDC25C//CDKN2C//CETN2//TUBA4A//B9D2//DLGAP5//TP73//CDCA2//CDCA3//RAD54L//CTNNB1//EGF//APEX2//HJURP//PARD6G
GO:0006310	DNA recombination	Biological process	5	164	130	14586	3.42073	0.0157142	0.494389	1.80371	RAD54L//SETMAR//AICDA//IL4//APEX2
GO:0031398	positive regulation of protein ubiquitination	Biological process	4	108	130	14586	4.15556	0.0158427	0.494389	1.80017	PSMB1//PSMC1//COMMD1//FKBP1A
GO:0002204	somatic recombination of immunoglobulin genes involved in immune response	Biological process	2	22	130	14586	10.2	0.0162056	0.494389	1.79033	AICDA//IL4
GO:0002208	somatic diversification of immunoglobulins involved in immune response	Biological process	2	22	130	14586	10.2	0.0162056	0.494389	1.79033	AICDA//IL4
GO:0045190	isotype switching	Biological process	2	22	130	14586	10.2	0.0162056	0.494389	1.79033	IL4//AICDA
GO:0051055	negative regulation of lipid biosynthetic process	Biological process	2	22	130	14586	10.2	0.0162056	0.494389	1.79033	APOE//APOC1
GO:0070663	regulation of leukocyte proliferation	Biological process	4	109	130	14586	4.11743	0.0163356	0.494389	1.78686	IL4//IL5//IL13//CTNNB1
GO:0006810	transport	Biological process	38	3076	130	14586	1.38609	0.0172565	0.515548	1.76305	CFD//EGF//TUBA4A//SLC32A1//SEC22A//VAMP8//MCFD2//RBM8A//PKD1L2//ATOX1//FXYD2//ATP5G1//EBP//SCARB1//APOE//GRM4//SLC29A1//SLC37A2//SLC2A5//IL4//IL13//FKBP1B//SNX12//FABP5//FOLR2//ABCB6//CEL//NKX6-1//APOC1//TP73//CTNNB1//FKBP1A//DBI//ENSA//FDXR//HBD//FADS1//FADS2
GO:0002381	immunoglobulin production involved in immunoglobulin mediated immune response	Biological process	2	23	130	14586	9.75652	0.0176466	0.515548	1.75334	AICDA//IL4
GO:0006182	cGMP biosynthetic process	Biological process	2	23	130	14586	9.75652	0.0176466	0.515548	1.75334	APOE//GUCA1A
GO:0042364	water-soluble vitamin biosynthetic process	Biological process	2	23	130	14586	9.75652	0.0176466	0.515548	1.75334	PDXK//QPRT
GO:0010627	regulation of intracellular protein kinase cascade	Biological process	8	370	130	14586	2.42595	0.0177608	0.515548	1.75054	IL4//CTNNB1//FKBP1A//LGALS1//GRM4//NENF//TP73//IL5
GO:0032268	regulation of cellular protein metabolic process	Biological process	15	927	130	14586	1.81553	0.0179935	0.515548	1.74488	CDKN2C//CDC25C//EGF//GRM4//F12//EIF4E2//RBM8A//COMMD1//FKBP1A//APOE//IL4//TP73//IL5//PSMB1//PSMC1
GO:0051247	positive regulation of protein metabolic process	Biological process	8	371	130	14586	2.41941	0.0180203	0.515548	1.74424	F12//COMMD1//FKBP1A//APOE//IL4//IL5//PSMB1//PSMC1
GO:0007059	chromosome segregation	Biological process	4	114	130	14586	3.93684	0.0189443	0.530736	1.72252	ESPL1//DLGAP5//CTNNB1//HJURP
GO:0002762	negative regulation of myeloid leukocyte differentiation	Biological process	2	24	130	14586	9.35	0.0191399	0.530736	1.71806	CTNNB1//IL4
GO:0007062	sister chromatid cohesion	Biological process	2	24	130	14586	9.35	0.0191399	0.530736	1.71806	ESPL1//CTNNB1
GO:0033238	regulation of cellular amine metabolic process	Biological process	3	64	130	14586	5.25938	0.0194207	0.530736	1.71174	PSMB1//PSMC1//APOC1
GO:0046890	regulation of lipid biosynthetic process	Biological process	3	64	130	14586	5.25938	0.0194207	0.530736	1.71174	DHCR7//APOE//APOC1
GO:0050864	regulation of B cell activation	Biological process	3	64	130	14586	5.25938	0.0194207	0.530736	1.71174	IL4//IL5//IL13
GO:0051251	positive regulation of lymphocyte activation	Biological process	5	174	130	14586	3.22414	0.019776	0.536443	1.70386	IL4//IL5//IL13//HLA-DMB//HLA-DOB
GO:0009611	response to wounding	Biological process	15	940	130	14586	1.79043	0.0201369	0.542216	1.69601	F12//IL4//RASGRP2//CFD//EGF//HBD//TUBA4A//IL5//IL13//TP73//APOE//MMP12//SCARB1//HOPX//LGALS1
GO:0002637	regulation of immunoglobulin production	Biological process	2	25	130	14586	8.976	0.0206843	0.544935	1.68436	IL13//IL4
GO:0032371	regulation of sterol transport	Biological process	2	25	130	14586	8.976	0.0206843	0.544935	1.68436	APOE//APOC1
GO:0032374	regulation of cholesterol transport	Biological process	2	25	130	14586	8.976	0.0206843	0.544935	1.68436	APOE//APOC1
GO:0014070	response to organic cyclic compound	Biological process	5	178	130	14586	3.15169	0.021577	0.564392	1.66601	IL13//NKX6-1//LGALS1//IL4//FADS1
GO:0007589	body fluid secretion	Biological process	3	67	130	14586	5.02388	0.021906	0.565199	1.65944	SLC29A1//CEL//TP73
GO:0000279	M phase	Biological process	9	460	130	14586	2.19522	0.0219291	0.565199	1.65898	ESPL1//B9D2//DLGAP5//CDC25C//CETN2//CDCA2//CDCA3//RAD54L//EGF
GO:0002694	regulation of leukocyte activation	Biological process	6	244	130	14586	2.75902	0.0220709	0.565199	1.65618	IL4//IL5//IL13//HLA-DMB//HLA-DOB//CTNNB1
GO:0007098	centrosome cycle	Biological process	2	26	130	14586	8.63077	0.022279	0.566567	1.6521	CETN2//CTNNB1
GO:0031571	mitotic cell cycle G1/S transition DNA damage checkpoint	Biological process	3	68	130	14586	4.95	0.0227712	0.574866	1.64261	PSMB1//PSMC1//TP73
GO:0022607	cellular component assembly	Biological process	17	1130	130	14586	1.68796	0.0229193	0.574866	1.6398	SNRPD1//HJURP//FSCN1//VAMP8//FKBP1A//PVRL1//PARD6G//CTNNB1//APOC1//APOE//B9D2//TP73//TUBA1B//TUBA4A//TUBA1C//QPRT//IL5
GO:0015992	proton transport	Biological process	3	69	130	14586	4.87826	0.0236549	0.584037	1.62608	IL4//IL13//ATP5G1
GO:0043086	negative regulation of catalytic activity	Biological process	8	391	130	14586	2.29565	0.0237989	0.584037	1.62344	GRM4//FKBP1A//FKBP1B//APOE//TP73//APOC1//PSMB1//PSMC1
GO:0002312	B cell activation involved in immune response	Biological process	2	27	130	14586	8.31111	0.0239229	0.584037	1.62119	AICDA//IL4
GO:0046470	phosphatidylcholine metabolic process	Biological process	2	27	130	14586	8.31111	0.0239229	0.584037	1.62119	FABP5//APOC1
GO:0051606	detection of stimulus	Biological process	4	123	130	14586	3.64878	0.0242599	0.587138	1.61511	GNGT2//GUCA1A//SCARB1//NKX6-1
GO:0010959	regulation of metal ion transport	Biological process	4	124	130	14586	3.61935	0.0249008	0.587138	1.60379	FKBP1B//FKBP1A//CTNNB1//EGF
GO:0006818	hydrogen transport	Biological process	3	71	130	14586	4.74085	0.0254775	0.587138	1.59384	IL4//IL13//ATP5G1
GO:0002696	positive regulation of leukocyte activation	Biological process	5	186	130	14586	3.01613	0.0254923	0.587138	1.59359	IL4//IL5//IL13//HLA-DMB//HLA-DOB
GO:0042113	B cell activation	Biological process	4	125	130	14586	3.5904	0.0255518	0.587138	1.59258	IL4//AICDA//IL5//IL13
GO:0046068	cGMP metabolic process	Biological process	2	28	130	14586	8.01429	0.025615	0.587138	1.59151	APOE//GUCA1A
GO:0050999	regulation of nitric-oxide synthase activity	Biological process	2	28	130	14586	8.01429	0.025615	0.587138	1.59151	APOE//SCARB1
GO:0051353	positive regulation of oxidoreductase activity	Biological process	2	28	130	14586	8.01429	0.025615	0.587138	1.59151	APOE//SCARB1
GO:0070588	calcium ion transmembrane transport	Biological process	2	28	130	14586	8.01429	0.025615	0.587138	1.59151	CTNNB1//EGF
GO:0042221	response to chemical stimulus	Biological process	28	2172	130	14586	1.44641	0.0259932	0.587138	1.58514	APOE//CYP51A1//UGT2B15//EBP//CCR10//IL4//CCL15//NUDT1//ATOX1//PVRL1//ENSA//FADS1//CTNNB1//LGALS1//NKX6-1//RAD54L//FHL2//FKBP1B//HLA-DMB//HLA-DOB//IL5//SCARB1//IL13//RETN//F12//SLC29A1//GDF10//ABCB6
GO:0044281	small molecule metabolic process	Biological process	27	2076	130	14586	1.45925	0.0260458	0.587138	1.58426	FABP5//ME3//GNGT2//NUDT1//PSMC1//PSMB1//FADS1//FADS2//CEL//APOC1//APOE//EBP//CYP51A1//DHCR7//MVK//HSD3B7//SCARB1//QPRT//PDXK//GRM4//FDXR//IL4//AICDA//MCFD2//GUCA1A//ATP5G1//SLC29A1
GO:0050878	regulation of body fluid levels	Biological process	10	554	130	14586	2.02527	0.0263666	0.587138	1.57895	RASGRP2//CFD//EGF//F12//HBD//TUBA4A//SLC29A1//APOE//CEL//TP73
GO:0030902	hindbrain development	Biological process	3	72	130	14586	4.675	0.0264165	0.587138	1.57813	GDF10//EGF//CTNNB1
GO:0019220	regulation of phosphate metabolic process	Biological process	11	635	130	14586	1.94362	0.0264549	0.587138	1.57749	CDKN2C//CDC25C//EGF//GRM4//FKBP1A//FKBP1B//IL4//MOBKL1A//APOE//TP73//IL5
GO:0051174	regulation of phosphorus metabolic process	Biological process	11	635	130	14586	1.94362	0.0264549	0.587138	1.57749	CDKN2C//CDC25C//EGF//GRM4//FKBP1A//FKBP1B//IL4//MOBKL1A//APOE//TP73//IL5
GO:0030097	hemopoiesis	Biological process	7	327	130	14586	2.40183	0.0271616	0.593152	1.56604	EOMES//IL4//AICDA//CTNNB1//IL5//EBP//ZBTB32
GO:0002673	regulation of acute inflammatory response	Biological process	2	29	130	14586	7.73793	0.0273543	0.593152	1.56297	F12//IL4
GO:0016447	somatic recombination of immunoglobulin gene segments	Biological process	2	29	130	14586	7.73793	0.0273543	0.593152	1.56297	AICDA//IL4
GO:0002440	production of molecular mediator of immune response	Biological process	3	73	130	14586	4.61096	0.0273737	0.593152	1.56267	IL13//AICDA//IL4
GO:0050867	positive regulation of cell activation	Biological process	5	190	130	14586	2.95263	0.0276103	0.594758	1.55893	IL4//IL5//IL13//HLA-DMB//HLA-DOB
GO:0031399	regulation of protein modification process	Biological process	12	724	130	14586	1.85967	0.0281357	0.602532	1.55074	CDKN2C//CDC25C//EGF//GRM4//COMMD1//FKBP1A//IL4//APOE//TP73//IL5//PSMB1//PSMC1
GO:0045787	positive regulation of cell cycle	Biological process	3	74	130	14586	4.54865	0.0283494	0.603578	1.54746	EGF//ESPL1//DLGAP5
GO:0051329	interphase of mitotic cell cycle	Biological process	7	331	130	14586	2.37281	0.0287587	0.606624	1.54123	CDKN2C//PSMB1//PSMC1//CETN2//TUBA4A//CDC25C//TP73
GO:0045669	positive regulation of osteoblast differentiation	Biological process	2	30	130	14586	7.48	0.02914	0.606624	1.53551	CTNNB1//GDF10
GO:0045670	regulation of osteoclast differentiation	Biological process	2	30	130	14586	7.48	0.02914	0.606624	1.53551	CTNNB1//IL4
GO:0007154	cell communication	Biological process	23	1715	130	14586	1.50472	0.029155	0.606624	1.53529	CTNNB1//EGF//IL13//FADS1//CCL15//DLGAP5//SLC32A1//GNGT2//GRM4//APOE//FKBP1B//WWOX//NKX6-1//NUDT1//IL4//FKBP1A//LGALS1//NENF//IL5//PVRL1//SLC29A1//CTHRC1//SNX12
GO:0044092	negative regulation of molecular function	Biological process	9	485	130	14586	2.08206	0.0295069	0.610477	1.53008	GRM4//COMMD1//FKBP1A//FKBP1B//APOE//TP73//APOC1//PSMB1//PSMC1
GO:0051246	regulation of protein metabolic process	Biological process	15	988	130	14586	1.70344	0.0297751	0.612563	1.52615	CDKN2C//CDC25C//EGF//GRM4//F12//EIF4E2//RBM8A//COMMD1//FKBP1A//APOE//IL4//TP73//IL5//PSMB1//PSMC1
GO:0006955	immune response	Biological process	14	903	130	14586	1.73953	0.0303066	0.616389	1.51846	MARCO//EOMES//CFD//IL4//F12//AICDA//FKBP1A//HLA-DMB//HLA-DOB//CHIT1//IL5//IL13//PVRL1//CCL15
GO:0050671	positive regulation of lymphocyte proliferation	Biological process	3	76	130	14586	4.42895	0.0303556	0.616389	1.51776	IL4//IL5//IL13
GO:0071702	organic substance transport	Biological process	9	489	130	14586	2.06503	0.0308713	0.616389	1.51044	SLC32A1//SCARB1//SLC37A2//SLC2A5//APOE//FABP5//FOLR2//CEL//APOC1
GO:0046903	secretion	Biological process	11	651	130	14586	1.89585	0.030953	0.616389	1.5093	CFD//EGF//TUBA4A//SLC32A1//GRM4//SLC29A1//FKBP1B//CEL//NKX6-1//TP73//IL13
GO:0009110	vitamin biosynthetic process	Biological process	2	31	130	14586	7.23871	0.0309709	0.616389	1.50905	PDXK//QPRT
GO:0050810	regulation of steroid biosynthetic process	Biological process	2	31	130	14586	7.23871	0.0309709	0.616389	1.50905	DHCR7//APOE
GO:0032946	positive regulation of mononuclear cell proliferation	Biological process	3	77	130	14586	4.37143	0.0313861	0.617077	1.50326	IL4//IL5//IL13
GO:0008643	carbohydrate transport	Biological process	4	134	130	14586	3.34925	0.0318726	0.617077	1.49658	SLC2A5//FABP5//SCARB1//SLC37A2
GO:0051325	interphase	Biological process	7	339	130	14586	2.31681	0.0321418	0.617077	1.49293	CDKN2C//PSMB1//PSMC1//CETN2//TUBA4A//CDC25C//TP73
GO:0031575	mitotic cell cycle G1/S transition checkpoint	Biological process	3	78	130	14586	4.31538	0.0324348	0.617077	1.48899	PSMB1//PSMC1//TP73
GO:0070665	positive regulation of leukocyte proliferation	Biological process	3	78	130	14586	4.31538	0.0324348	0.617077	1.48899	IL4//IL5//IL13
GO:0071779	G1/S transition checkpoint	Biological process	3	78	130	14586	4.31538	0.0324348	0.617077	1.48899	PSMB1//PSMC1//TP73
GO:0042060	wound healing	Biological process	10	574	130	14586	1.9547	0.0325208	0.617077	1.48784	RASGRP2//CFD//EGF//F12//HBD//TUBA4A//APOE//MMP12//HOPX//SCARB1
GO:0015914	phospholipid transport	Biological process	2	32	130	14586	7.0125	0.0328463	0.617077	1.48351	APOC1//APOE
GO:0030195	negative regulation of blood coagulation	Biological process	2	32	130	14586	7.0125	0.0328463	0.617077	1.48351	APOE//F12
GO:0035303	regulation of dephosphorylation	Biological process	2	32	130	14586	7.0125	0.0328463	0.617077	1.48351	FKBP1A//FKBP1B
GO:0071900	regulation of protein serine/threonine kinase activity	Biological process	6	268	130	14586	2.51194	0.0328781	0.617077	1.48309	CDKN2C//CDC25C//GRM4//EGF//APOE//TP73
GO:0055080	cation homeostasis	Biological process	7	341	130	14586	2.30323	0.0330276	0.617077	1.48112	APOE//CCL15//ATOX1//ABCB6//CCR10//FKBP1B//COMMD1
GO:0002263	cell activation involved in immune response	Biological process	3	79	130	14586	4.26076	0.0335017	0.619613	1.47493	EOMES//AICDA//IL4
GO:0002366	leukocyte activation involved in immune response	Biological process	3	79	130	14586	4.26076	0.0335017	0.619613	1.47493	EOMES//AICDA//IL4
GO:0002576	platelet degranulation	Biological process	3	80	130	14586	4.2075	0.0345868	0.621023	1.46109	CFD//EGF//TUBA4A
GO:0006641	triglyceride metabolic process	Biological process	3	80	130	14586	4.2075	0.0345868	0.621023	1.46109	CEL//APOC1//APOE
GO:0002562	somatic diversification of immune receptors via germline recombination within a single locus	Biological process	2	33	130	14586	6.8	0.0347651	0.621023	1.45886	AICDA//IL4
GO:0007602	phototransduction	Biological process	2	33	130	14586	6.8	0.0347651	0.621023	1.45886	GNGT2//GUCA1A
GO:0016444	somatic cell DNA recombination	Biological process	2	33	130	14586	6.8	0.0347651	0.621023	1.45886	AICDA//IL4
GO:0046427	positive regulation of JAK-STAT cascade	Biological process	2	33	130	14586	6.8	0.0347651	0.621023	1.45886	IL4//IL5
GO:0048709	oligodendrocyte differentiation	Biological process	2	33	130	14586	6.8	0.0347651	0.621023	1.45886	CDKN2C//NKX6-1
GO:2000045	regulation of G1/S transition of mitotic cell cycle	Biological process	3	81	130	14586	4.15556	0.0356899	0.634448	1.44745	PSMB1//PSMC1//TP73
GO:0048678	response to axon injury	Biological process	2	34	130	14586	6.6	0.0367265	0.646598	1.43502	APOE//LGALS1
GO:0050819	negative regulation of coagulation	Biological process	2	34	130	14586	6.6	0.0367265	0.646598	1.43502	APOE//F12
GO:0006950	response to stress	Biological process	30	2440	130	14586	1.37951	0.0375766	0.65434	1.42508	APOE//RAD54L//MARCO//F12//IL4//RASGRP2//CFD//EGF//HBD//TUBA4A//ZBTB32//APEX2//NUDT1//SETMAR//CETN2//GTF2H5//TP73//IL5//IL13//PSMB1//PSMC1//ATOX1//FADS1//LGALS1//MMP12//SCARB1//HOPX//HLA-DMB//HLA-DOB//SLC29A1
GO:0051716	cellular response to stimulus	Biological process	48	4283	130	14586	1.25744	0.0376157	0.65434	1.42463	EGF//GRM4//RAD54L//MARCO//CTNNB1//RASGRP2//FKBP1A//GUCA1A//IL13//LGALS1//NRGN//CCL15//FAM126A//ZBTB32//APEX2//NUDT1//SETMAR//CETN2//GTF2H5//TP73//CYP51A1//UGT2B15//PSMB1//PSMC1//GDF10//GNGT2//CCR10//APOE//PKD1L2//CFD//HEYL//NKX6-1//ITGB5//CEACAM1//ARHGDIG//FADS1//FKBP1B//HLA-DMB//HLA-DOB//IL5//WWOX//FHL2//SCARB1//MOBKL1A//IL4//NENF//CTHRC1//SLC29A1
GO:0048534	hemopoietic or lymphoid organ development	Biological process	7	351	130	14586	2.23761	0.0377023	0.65434	1.42363	EOMES//EBP//ZBTB32//IL4//AICDA//CTNNB1//IL5
GO:0022900	electron transport chain	Biological process	4	142	130	14586	3.16056	0.0381973	0.654877	1.41797	ATP5G1//FDXR//FADS1//FADS2
GO:0031396	regulation of protein ubiquitination	Biological process	4	142	130	14586	3.16056	0.0381973	0.654877	1.41797	COMMD1//FKBP1A//PSMB1//PSMC1
GO:0002521	leukocyte differentiation	Biological process	5	208	130	14586	2.69712	0.0385109	0.654877	1.41442	EOMES//IL4//AICDA//CTNNB1//IL5
GO:0016445	somatic diversification of immunoglobulins	Biological process	2	35	130	14586	6.41143	0.0387295	0.654877	1.41196	AICDA//IL4
GO:0010001	glial cell differentiation	Biological process	3	84	130	14586	4.00714	0.0391071	0.654877	1.40774	CTNNB1//NKX6-1//CDKN2C
GO:0006457	protein folding	Biological process	5	209	130	14586	2.68421	0.0391836	0.654877	1.4069	FKBP1A//FKBP1B//TUBA1B//TUBA4A//TUBA1C
GO:0010033	response to organic substance	Biological process	17	1206	130	14586	1.58159	0.0393431	0.654877	1.40513	FHL2//FADS1//FKBP1B//IL4//HLA-DMB//HLA-DOB//IL5//SCARB1//CTNNB1//IL13//RETN//NKX6-1//APOE//F12//SLC29A1//LGALS1//GDF10
GO:0033554	cellular response to stress	Biological process	13	850	130	14586	1.716	0.0397975	0.654877	1.40014	RAD54L//ZBTB32//APEX2//NUDT1//SETMAR//CETN2//GTF2H5//TP73//PSMB1//PSMC1//FADS1//APOE//SLC29A1
GO:0030098	lymphocyte differentiation	Biological process	4	144	130	14586	3.11667	0.0398832	0.654877	1.39921	EOMES//IL4//AICDA//CTNNB1
GO:0031325	positive regulation of cellular metabolic process	Biological process	18	1301	130	14586	1.55234	0.0401751	0.654877	1.39604	F12//CTNNB1//LMO1//NKX6-1//TP73//APOC1//APOE//COMMD1//FKBP1A//EGF//MOBKL1A//IL4//IL5//FHL2//HIVEP3//EOMES//PSMB1//PSMC1
GO:0006638	neutral lipid metabolic process	Biological process	3	85	130	14586	3.96	0.040282	0.654877	1.39489	CEL//APOC1//APOE
GO:0006639	acylglycerol metabolic process	Biological process	3	85	130	14586	3.96	0.040282	0.654877	1.39489	CEL//APOC1//APOE
GO:0065003	macromolecular complex assembly	Biological process	12	765	130	14586	1.76	0.0403405	0.654877	1.39426	SNRPD1//HJURP//VAMP8//FKBP1A//APOC1//APOE//TP73//TUBA1B//TUBA4A//TUBA1C//QPRT//IL5
GO:0000080	G1 phase of mitotic cell cycle	Biological process	2	36	130	14586	6.23333	0.0407733	0.654877	1.38962	CDC25C//CDKN2C
GO:0030316	osteoclast differentiation	Biological process	2	36	130	14586	6.23333	0.0407733	0.654877	1.38962	CTNNB1//IL4
GO:0034332	adherens junction organization	Biological process	2	36	130	14586	6.23333	0.0407733	0.654877	1.38962	CTNNB1//PVRL1
GO:0045638	negative regulation of myeloid cell differentiation	Biological process	2	36	130	14586	6.23333	0.0407733	0.654877	1.38962	CTNNB1//IL4
GO:0072511	divalent inorganic cation transport	Biological process	5	213	130	14586	2.6338	0.041946	0.670694	1.37731	FKBP1B//FKBP1A//ABCB6//CTNNB1//EGF
GO:0031401	positive regulation of protein modification process	Biological process	6	285	130	14586	2.36211	0.0423201	0.670694	1.37345	COMMD1//FKBP1A//IL4//IL5//PSMB1//PSMC1
GO:0034762	regulation of transmembrane transport	Biological process	4	147	130	14586	3.05306	0.0424906	0.670694	1.37171	EGF//FKBP1A//FKBP1B//CTNNB1
GO:0002573	myeloid leukocyte differentiation	Biological process	3	87	130	14586	3.86897	0.0426849	0.670694	1.36973	IL5//CTNNB1//IL4
GO:0050730	regulation of peptidyl-tyrosine phosphorylation	Biological process	3	87	130	14586	3.86897	0.0426849	0.670694	1.36973	IL4//IL5//EGF
GO:0048546	digestive tract morphogenesis	Biological process	2	37	130	14586	6.06486	0.042857	0.670694	1.36798	CTNNB1//TP73
GO:0045637	regulation of myeloid cell differentiation	Biological process	3	88	130	14586	3.825	0.0439129	0.684294	1.35741	IL5//CTNNB1//IL4
GO:0042493	response to drug	Biological process	6	288	130	14586	2.3375	0.0441467	0.684817	1.3551	EBP//CTNNB1//IL4//LGALS1//NKX6-1//RAD54L
GO:0002200	somatic diversification of immune receptors	Biological process	2	38	130	14586	5.90526	0.0449798	0.684817	1.34698	AICDA//IL4
GO:0007492	endoderm development	Biological process	2	38	130	14586	5.90526	0.0449798	0.684817	1.34698	EOMES//CTNNB1
GO:0032768	regulation of monooxygenase activity	Biological process	2	38	130	14586	5.90526	0.0449798	0.684817	1.34698	APOE//SCARB1
GO:0071363	cellular response to growth factor stimulus	Biological process	2	38	130	14586	5.90526	0.0449798	0.684817	1.34698	CTNNB1//APOE
GO:0045216	cell-cell junction organization	Biological process	3	89	130	14586	3.78202	0.0451584	0.684817	1.34526	PVRL1//CTNNB1//PARD6G
GO:0048584	positive regulation of response to stimulus	Biological process	12	779	130	14586	1.72837	0.0452555	0.684817	1.34433	MARCO//CFD//EGF//IL4//CTNNB1//FKBP1A//LGALS1//GRM4//NENF//IL5//HLA-DMB//HLA-DOB
GO:0051604	protein maturation	Biological process	3	90	130	14586	3.74	0.0464214	0.698904	1.33328	F12//FKBP1A//FKBP1B
GO:0009593	detection of chemical stimulus	Biological process	2	39	130	14586	5.75385	0.0471407	0.698904	1.3266	SCARB1//NKX6-1
GO:0043534	blood vessel endothelial cell migration	Biological process	2	39	130	14586	5.75385	0.0471407	0.698904	1.3266	APOE//SCARB1
GO:0050728	negative regulation of inflammatory response	Biological process	2	39	130	14586	5.75385	0.0471407	0.698904	1.3266	IL4//APOE
GO:0051318	G1 phase	Biological process	2	39	130	14586	5.75385	0.0471407	0.698904	1.3266	CDKN2C//CDC25C
GO:0010552	positive regulation of gene-specific transcription from RNA polymerase II promoter	Biological process	4	153	130	14586	2.93333	0.0479885	0.708604	1.31886	CTNNB1//LMO1//NKX6-1//TP73
GO:0007267	cell-cell signaling	Biological process	13	875	130	14586	1.66697	0.0482544	0.709669	1.31646	CTNNB1//SLC32A1//GNGT2//GRM4//APOE//FKBP1B//NKX6-1//PVRL1//SLC29A1//IL13//FADS1//CCL15//DLGAP5
GO:0048878	chemical homeostasis	Biological process	10	616	130	14586	1.82143	0.0486159	0.712126	1.31322	APOE//CCL15//ATOX1//ABCB6//CCR10//FKBP1B//SCARB1//COMMD1//SLC29A1//LGALS1
GO:0042439	ethanolamine-containing compound metabolic process	Biological process	2	40	130	14586	5.61	0.049339	0.716982	1.30681	FABP5//APOC1
GO:0051149	positive regulation of muscle cell differentiation	Biological process	2	40	130	14586	5.61	0.049339	0.716982	1.30681	HOPX//CTNNB1
GO:0048646	anatomical structure formation involved in morphogenesis	Biological process	9	535	130	14586	1.88748	0.0498394	0.721392	1.30243	EGF//EGFL7//CEACAM1//CTNNB1//EOMES//HOPX//B9D2//FKBP1A//CTHRC1
PBMC + HIV-1 MN Day 7 sample downmodulated host genes
GO.ID	Term	Ontology	Count	Pop.Hits	List.Total	Pop.Total	Fold.Enrichment	Pvalue	FDR	Enrichment.Score	GENES
GO:0005737	cytoplasm	Cellular component	89	8139	139	16589	1.30504	0.000254129	0.0750106	3.59495	TMEM167B//CHIT1//HLA-DOB//HYAL3//ABCB6//ME3//FDXR//PNKD//APEX2//MRPL22//ACAT2//MRPL27//ATP5G1//WWOX//MRPS14//MRPS15//CHCHD7//MYO19//VAMP8//RASGRP2//CDKN2C//CEL//CETN2//CTNNB1//FKBP1A//FKBP1B//QPRT//ARHGDIG//MVK//ATOX1//SNRPD1//TP73//TUBA4A//B9D2//CDCA3//PARD6G//PDXK//RBM8A//CDC25C//EBP//CYP51A1//DHCR7//SEC22A//APOC1//FADS1//INF2//UGT2B15//HSD3B7//MCFD2//FADS2//PXMP4//C17ORF61//HLA-DMB//APOE//ESPL…
GO:0005615	extracellular space	Cellular component	17	781	139	16589	2.59779	0.000289058	0.0750106	3.53901	APOC1//APOE//CEL//CHIT1//CFD//EGF//F12//GDF10//NENF//IL4//IL5//IL13//LGALS1//LOXL1//EGFL7//RETN//CCL15
GO:0044421	extracellular region part	Cellular component	19	1014	139	16589	2.23625	0.000804848	0.139239	3.09429	CTHRC1//LGALS1//MMP12//CEL//CHIT1//CFD//EGF//F12//GDF10//NENF//APOE//IL4//IL5//IL13//LOXL1//EGFL7//RETN//CCL15//APOC1
GO:0019897	extrinsic to plasma membrane	Cellular component	4	69	139	16589	6.91857	0.0026776	0.229084	2.57225	GNGT2//CTNNB1//PVRL1//APOE
GO:0005624	membrane fraction	Cellular component	15	797	139	16589	2.24615	0.00280685	0.229084	2.55178	SCARB1//PVRL1//CEL//EBP//CYP51A1//DHCR7//FADS1//UGT2B15//RASGRP2//PXMP4//SLC29A1//FOLR2//CEACAM1//VAMP8//FADS2
GO:0005576	extracellular region	Cellular component	29	2072	139	16589	1.67037	0.00355088	0.229084	2.44966	CTHRC1//LGALS1//MMP12//CEL//CHIT1//CFD//EGF//F12//GDF10//NENF//APOE//IL4//IL5//IL13//LOXL1//EGFL7//RETN//CCL15//APOC1//FOLR2//GNGT2//BOLA3//LAIR2//PVRL1//CEACAM1//TUBA4A//HYAL3//MCFD2//NAPSA
GO:0005626	insoluble fraction	Cellular component	15	823	139	16589	2.17519	0.00379074	0.229084	2.42128	SCARB1//PVRL1//PXMP4//SLC29A1//FOLR2//FADS1//CEACAM1//VAMP8//FADS2//CEL//EBP//CYP51A1//DHCR7//UGT2B15//RASGRP2
GO:0000267	cell fraction	Cellular component	18	1078	139	16589	1.99278	0.003908	0.229084	2.40805	SCARB1//PVRL1//PXMP4//SLC29A1//FOLR2//FADS1//CEACAM1//VAMP8//FADS2//EGF//IL5//IL13//CEL//EBP//CYP51A1//DHCR7//UGT2B15//RASGRP2
GO:0042627	chylomicron	Cellular component	2	12	139	16589	19.8909	0.00435426	0.229084	2.36109	APOC1//APOE
GO:0005792	microsome	Cellular component	7	243	139	16589	3.43793	0.00441395	0.229084	2.35517	CEL//EBP//CYP51A1//DHCR7//FADS1//PVRL1//UGT2B15
GO:0042598	vesicular fraction	Cellular component	7	251	139	16589	3.32836	0.00525649	0.244421	2.2793	CEL//EBP//CYP51A1//DHCR7//FADS1//PVRL1//UGT2B15
GO:0031528	microvillus membrane	Cellular component	2	15	139	16589	15.9127	0.00681424	0.244421	2.16658	CTNNB1//SCARB1
GO:0042613	MHC class II protein complex	Cellular component	2	15	139	16589	15.9127	0.00681424	0.244421	2.16658	HLA-DMB//HLA-DOB
GO:0030018	Z disc	Cellular component	3	47	139	16589	7.61779	0.00713216	0.244421	2.14678	CTNNB1//FHL2//PALLD
GO:0044444	cytoplasmic part	Cellular component	63	5805	139	16589	1.29522	0.00735807	0.244421	2.13324	TMEM167B//CHIT1//HLA-DOB//HYAL3//ABCB6//ME3//FDXR//PNKD//APEX2//MRPL22//ACAT2//MRPL27//ATP5G1//WWOX//MRPS14//MRPS15//CHCHD7//MYO19//VAMP8//RASGRP2//CDKN2C//CEL//CETN2//CTNNB1//FKBP1A//FKBP1B//QPRT//ARHGDIG//MVK//ATOX1//SNRPD1//TP73//TUBA4A//B9D2//CDCA3//PARD6G//PDXK//RBM8A//CDC25C//EBP//CYP51A1//DHCR7//SEC22A//APOC1//FADS1//INF2//UGT2B15//HSD3B7//MCFD2//FADS2//PXMP4//C17ORF61//HLA-DMB//APOE//ESPL…
GO:0000313	organellar ribosome	Cellular component	3	49	139	16589	7.30686	0.00800609	0.244421	2.09658	MRPS14//MRPL27//MRPS15
GO:0005761	mitochondrial ribosome	Cellular component	3	49	139	16589	7.30686	0.00800609	0.244421	2.09658	MRPL27//MRPS15//MRPS14
GO:0005912	adherens junction	Cellular component	5	154	139	16589	3.87485	0.00960569	0.276964	2.01747	CTNNB1//PVRL1//FHL2//PALLD//ITGB5
GO:0034361	very-low-density lipoprotein particle	Cellular component	2	20	139	16589	11.9345	0.011998	0.285208	1.92089	APOC1//APOE
GO:0034385	triglyceride-rich lipoprotein particle	Cellular component	2	20	139	16589	11.9345	0.011998	0.285208	1.92089	APOC1//APOE
GO:0031674	I band	Cellular component	3	57	139	16589	6.28133	0.0121139	0.285208	1.91672	CTNNB1//FHL2//PALLD
GO:0005924	cell-substrate adherens junction	Cellular component	4	107	139	16589	4.46151	0.0125329	0.285208	1.90195	FHL2//PALLD//ITGB5//CTNNB1
GO:0019898	extrinsic to membrane	Cellular component	4	108	139	16589	4.4202	0.0129323	0.285208	1.88832	GNGT2//CTNNB1//PVRL1//APOE
GO:0033017	sarcoplasmic reticulum membrane	Cellular component	2	21	139	16589	11.3662	0.0131888	0.285208	1.87979	FKBP1A//FKBP1B
GO:0030055	cell-substrate junction	Cellular component	4	111	139	16589	4.30073	0.0141791	0.294358	1.84835	CTNNB1//FHL2//PALLD//ITGB5
GO:0070161	anchoring junction	Cellular component	5	172	139	16589	3.46934	0.0149335	0.298096	1.82584	CTNNB1//PVRL1//FHL2//PALLD//ITGB5
GO:0034364	high-density lipoprotein particle	Cellular component	2	24	139	16589	9.94544	0.0170528	0.327793	1.7682	APOC1//APOE
GO:0030054	cell junction	Cellular component	10	590	139	16589	2.0228	0.0267667	0.49614	1.57241	CTNNB1//PVRL1//PARD6G//FHL2//PALLD//ITGB5//RASGRP2//COMMD1//PSMB1//FSCN1
GO:0031090	organelle membrane	Cellular component	25	2039	139	16589	1.46328	0.0319499	0.561081	1.49553	TMEM167B//PXMP4//NRM//DHCR7//ABCB6//MYO19//FDXR//C17ORF61//APEX2//ATP5G1//HLA-DMB//HLA-DOB//EBP//CYP51A1//SEC22A//FADS1//UGT2B15//HSD3B7//FADS2//VAMP8//MCFD2//SLC32A1//MRPS15//FKBP1A//FKBP1B
GO:0005913	cell-cell adherens junction	Cellular component	2	34	139	16589	7.02031	0.0328314	0.561081	1.48371	CTNNB1//PVRL1
GO:0032994	protein-lipid complex	Cellular component	2	35	139	16589	6.81973	0.0346335	0.561081	1.4605	APOC1//APOE
GO:0034358	plasma lipoprotein particle	Cellular component	2	35	139	16589	6.81973	0.0346335	0.561081	1.4605	APOC1//APOE
GO:0005813	centrosome	Cellular component	5	218	139	16589	2.73728	0.036619	0.561081	1.43629	CETN2//DLGAP5//CTNNB1//B9D2//ESPL1
GO:0044424	intracellular part	Cellular component	105	11322	139	16589	1.10681	0.0367567	0.561081	1.43466	TMEM167B//ZBTB32//PSMB1//PSMC1//HJURP//TP73//FSCN1//SNRPD1//CHIT1//HLA-DOB//HYAL3//ABCB6//ME3//FDXR//PNKD//APEX2//MRPL22//ACAT2//MRPL27//ATP5G1//WWOX//MRPS14//MRPS15//CHCHD7//MYO19//VAMP8//RASGRP2//CDKN2C//CEL//CETN2//CTNNB1//FKBP1A//FKBP1B//QPRT//ARHGDIG//MVK//ATOX1//TUBA4A//B9D2//CDCA3//PARD6G//PDXK//RBM8A//CDC25C//EBP//CYP51A1//DHCR7//SEC22A//APOC1//FADS1//INF2//UGT2B15//HSD3B7//MCFD2//FADS2//…
GO:0042611	MHC protein complex	Cellular component	2	37	139	16589	6.4511	0.0383499	0.563455	1.41624	HLA-DMB//HLA-DOB
GO:0015629	actin cytoskeleton	Cellular component	6	297	139	16589	2.41102	0.0390836	0.563455	1.40801	FSCN1//PALLD//MYO1E//MYO19//FHL2//SMTN
GO:0016529	sarcoplasmic reticulum	Cellular component	2	38	139	16589	6.28133	0.0402628	0.564767	1.3951	FKBP1A//FKBP1B
GO:0016528	sarcoplasm	Cellular component	2	39	139	16589	6.12027	0.042211	0.576513	1.37457	FKBP1A//FKBP1B
GO:0005789	endoplasmic reticulum membrane	Cellular component	10	653	139	16589	1.82765	0.0480011	0.613573	1.31875	FKBP1A//FKBP1B//EBP//CYP51A1//DHCR7//SEC22A//FADS1//UGT2B15//HSD3B7//FADS2
GO:0030017	sarcomere	Cellular component	3	98	139	16589	3.65343	0.049256	0.613573	1.30754	CTNNB1//FHL2//PALLD
PBMC + HIV-1 MN Day 7 sample downmodulated host genes
GO.ID	Term	Ontology	Count	Pop.Hits	List.Total	Pop.Total	Fold.Enrichment	Pvalue	FDR	Enrichment.Score	GENES
GO:0020037	heme binding	Molecular function	6	130	132	15273	5.34021	0.000924365	0.557225	3.03416	ABCB6//CYP51A1//NENF//HBD//FADS1//FADS2
GO:0046906	tetrapyrrole binding	Molecular function	6	138	132	15273	5.03063	0.00125927	0.557225	2.89988	ABCB6//CYP51A1//NENF//HBD//FADS1//FADS2
GO:0005102	receptor binding	Molecular function	18	1002	132	15273	2.07852	0.00244799	0.722156	2.61119	CTHRC1//GDF10//IL4//IL5//IL13//EGF//DOK3//FKBP1A//ITGB5//RETN//CCL15//DBI//NENF//CTNNB1//FHL2//APOE//ENSA//FKBP1B
GO:0005504	fatty acid binding	Molecular function	3	39	132	15273	8.90035	0.00459503	0.799952	2.33771	DBI//FABP5//APOC1
GO:0008289	lipid binding	Molecular function	10	439	132	15273	2.63564	0.00480046	0.799952	2.31872	DBI//SCARB1//FABP5//APOC1//APOE//ANXA8L2//RASGRP2//SNX12//CEL//ATP5G1
GO:0005527	macrolide binding	Molecular function	2	15	132	15273	15.4273	0.00723121	0.799952	2.14079	FKBP1A//FKBP1B
GO:0005528	FK506 binding	Molecular function	2	15	132	15273	15.4273	0.00723121	0.799952	2.14079	FKBP1A//FKBP1B
GO:0008329	pattern recognition receptor activity	Molecular function	2	15	132	15273	15.4273	0.00723121	0.799952	2.14079	SCARB1//MARCO
GO:0005217	intracellular ligand-gated ion channel activity	Molecular function	2	17	132	15273	13.6123	0.00926108	0.910673	2.03334	FKBP1A//FKBP1B
GO:0005506	iron ion binding	Molecular function	6	218	132	15273	3.18453	0.0116803	0.949284	1.93254	ABCB6//CYP51A1//NENF//HBD//FADS1//FADS2
GO:0005507	copper ion binding	Molecular function	3	56	132	15273	6.19846	0.0125331	0.949284	1.90194	ATOX1//COMMD1//LOXL1
GO:0033293	monocarboxylic acid binding	Molecular function	3	58	132	15273	5.98472	0.0137785	0.949284	1.8608	DBI//FABP5//APOC1
GO:0008083	growth factor activity	Molecular function	5	164	132	15273	3.52758	0.0139443	0.949284	1.8556	EGF//GDF10//NENF//IL4//IL5
GO:0030246	carbohydrate binding	Molecular function	8	380	132	15273	2.43589	0.0174101	1	1.7592	LGALS1//PKD1L2//CLECL1//CHIT1//CEL//APOE//CCL15//PVRL1
GO:0005126	cytokine receptor binding	Molecular function	5	194	132	15273	2.98208	0.0266364	1	1.57453	IL4//IL5//IL13//FKBP1A//CCL15
GO:0017111	nucleoside-triphosphatase activity	Molecular function	12	745	132	15273	1.8637	0.0278027	1	1.55591	MYO1E//TUBA1B//GNGT2//NUDT1//TUBA4A//TUBA1C//MYO19//RAD54L//FXYD2//CETN2//ABCB6//PSMC1
GO:0019209	kinase activator activity	Molecular function	2	31	132	15273	7.46481	0.0292735	1	1.53353	EGF//MOBKL1A
GO:0071813	lipoprotein particle binding	Molecular function	2	31	132	15273	7.46481	0.0292735	1	1.53353	SCARB1//APOE
GO:0071814	protein-lipid complex binding	Molecular function	2	31	132	15273	7.46481	0.0292735	1	1.53353	APOE//SCARB1
GO:0005543	phospholipid binding	Molecular function	5	199	132	15273	2.90715	0.0292895	1	1.53329	SCARB1//ANXA8L2//APOC1//SNX12//APOE
GO:0008144	drug binding	Molecular function	3	78	132	15273	4.45017	0.0300133	1	1.52269	FKBP1A//FKBP1B//FSCN1
GO:0032403	protein complex binding	Molecular function	6	273	132	15273	2.54296	0.0312772	1	1.50477	DOK3//ITGB5//CETN2//FKBP1A//CEL//MYO1E
GO:0005125	cytokine activity	Molecular function	5	205	132	15273	2.82206	0.0326872	1	1.48562	CCL15//GDF10//IL4//IL5//IL13
GO:0016462	pyrophosphatase activity	Molecular function	12	773	132	15273	1.79619	0.0354633	1	1.45022	MYO1E//TUBA1B//GNGT2//NUDT1//TUBA4A//TUBA1C//MYO19//RAD54L//FXYD2//CETN2//ABCB6//PSMC1
GO:0070851	growth factor receptor binding	Molecular function	3	84	132	15273	4.13231	0.0362276	1	1.44096	IL4//IL5//EGF
GO:0016818	hydrolase activity, acting on acid anhydrides, in phosphorus-containing anhydrides	Molecular function	12	776	132	15273	1.78925	0.0363655	1	1.43931	MYO1E//TUBA1B//GNGT2//NUDT1//TUBA4A//TUBA1C//MYO19//RAD54L//FXYD2//CETN2//ABCB6//PSMC1
GO:0050681	androgen receptor binding	Molecular function	2	35	132	15273	6.61169	0.0366317	1	1.43614	CTNNB1//FHL2
GO:0016787	hydrolase activity	Molecular function	28	2310	132	15273	1.40248	0.0372632	1	1.42872	MYO1E//TUBA1B//GNGT2//NUDT1//TUBA4A//TUBA1C//CARD17//MYO19//CFD//F12//AICDA//MMP12//NAPSA//ESPL1//PSMB1//RAD54L//HYAL3//PNKD//APEX2//SETMAR//CHIT1//CEL//DLGAP5//CDC25C//FXYD2//CETN2//ABCB6//PSMC1
GO:0016817	hydrolase activity, acting on acid anhydrides	Molecular function	12	779	132	15273	1.78236	0.037284	1	1.42848	MYO1E//TUBA1B//GNGT2//NUDT1//TUBA4A//TUBA1C//MYO19//RAD54L//FXYD2//CETN2//ABCB6//PSMC1
GO:0003755	peptidyl-prolyl cis-trans isomerase activity	Molecular function	2	36	132	15273	6.42803	0.0385713	1	1.41374	FKBP1A//FKBP1B
GO:0003924	GTPase activity	Molecular function	5	217	132	15273	2.666	0.0401971	1	1.39581	TUBA1B//GNGT2//NUDT1//TUBA4A//TUBA1C
GO:0016859	cis-trans isomerase activity	Molecular function	2	38	132	15273	6.08971	0.0425649	1	1.37095	FKBP1A//FKBP1B
GO:0050839	cell adhesion molecule binding	Molecular function	2	39	132	15273	5.93357	0.0446174	1	1.3505	CTNNB1//PVRL1
GO:0031406	carboxylic acid binding	Molecular function	4	157	132	15273	2.94789	0.0473135	1	1.32501	DBI//FABP5//APOC1//FOLR2
GO:0003735	structural constituent of ribosome	Molecular function	4	158	132	15273	2.92923	0.0482301	1	1.31668	MRPL22//MRPL27//MRPS14//MRPS15
GO:0005515	protein binding	Molecular function	71	7067	132	15273	1.16245	0.0494743	1	1.30562	APOE//LGALS1//TP73//HJURP//PALLD//MYO1E//INF2//SMTN//FSCN1//MYO19//ENSA//FKBP1B//CCL15//PVRL1//CTHRC1//GDF10//IL4//IL5//IL13//EGF//DOK3//FKBP1A//ITGB5//RETN//NRGN//CTNNB1//DBI//NENF//COMMD1//FHL2//MVK//F12//CCR10//PTTG2//MOBKL1A//CDKN2C//CETN2//CEL//ATOX1//SCARB1//QPRT//PDXK//B9D2//WWOX//CDC25C//TUBA1B//DHCR7//SLC29A1//FABP5//FDXR//ZBTB32//SNX12//ACAT2//FADS1//NUDT1//PSMB1//AGPAT4//PSMC1//AICDA//…
PBMC + HIV-1 MN Day 7 sample up-regulated host genes
GO.ID	Term	Ontology	Count	Pop.Hits	List.Total	Pop.Total	Fold.Enrichment	Pvalue	FDR	Enrichment.Score	GENES
GO:0044249	cellular biosynthetic process	Biological process	50	4624	88	14586	1.79228	9.42295e-07	0.00345069	6.02581	TGIF1//CBX4//HDAC4//ATF3//ADCY9//PCF11//CREBBP//DDIT3//EGR2//BHLHE41//IRF9//ZNF681//ZNF167//TSC22D1//JMY//CYLD//EIF5//RSL24D1//TARS//PPP1R15B//AARS//IARS//B3GALT2//MAN1C1//CBS//PHGDH//PSAT1//ATP8A1//ATP8B2//THNSL1//MTHFD2//NAMPT//FOXP4//PANK3//MDFIC//CCL5//NFKBID//PNRC1//ZNF280B//TIGD2//MIER3//GPBP1L1//SLTM//LBH//PCGF5//ZNF594//RBM39//ABCG1//GRB10//AGRN
GO:0009058	biosynthetic process	Biological process	50	4726	88	14586	1.7536	1.93808e-06	0.00354863	5.71263	TGIF1//CBX4//HDAC4//ATF3//ADCY9//PCF11//CREBBP//DDIT3//EGR2//BHLHE41//IRF9//ZNF681//ZNF167//TSC22D1//JMY//CYLD//EIF5//RSL24D1//TARS//PPP1R15B//AARS//IARS//B3GALT2//MAN1C1//CBS//PHGDH//PSAT1//ATP8A1//ATP8B2//THNSL1//MTHFD2//NAMPT//FOXP4//PANK3//MDFIC//CCL5//NFKBID//PNRC1//ZNF280B//TIGD2//MIER3//GPBP1L1//SLTM//LBH//PCGF5//ZNF594//RBM39//ABCG1//GRB10//AGRN
GO:0034641	cellular nitrogen compound metabolic process	Biological process	51	5149	88	14586	1.64173	1.14707e-05	0.0140019	4.94041	TGIF1//CBX4//HDAC4//SMG5//HNRNPH3//PCF11//ZCCHC8//ADCY9//EIF5//RRAS2//RAP1B//ATP8B2//JMY//H1F0//CREBBP//DDIT3//EGR2//ATF3//BHLHE41//IRF9//ZNF681//ZNF167//TSC22D1//RBM39//AARS//IARS//TARS//CBS//PHGDH//PSAT1//ATP8A1//NAMPT//THNSL1//MTHFD2//FOXP4//PANK3//MDFIC//CYLD//NFKBID//PNRC1//ZNF280B//TIGD2//MIER3//GPBP1L1//SLTM//LBH//PCGF5//ZNF594//ABCG1//AGRN//SLC7A11
GO:0006807	nitrogen compound metabolic process	Biological process	51	5248	88	14586	1.61076	2.09569e-05	0.019186	4.67867	TGIF1//CBX4//HDAC4//SMG5//HNRNPH3//PCF11//ZCCHC8//ADCY9//EIF5//RRAS2//RAP1B//ATP8B2//JMY//H1F0//CREBBP//DDIT3//EGR2//ATF3//BHLHE41//IRF9//ZNF681//ZNF167//TSC22D1//RBM39//AARS//IARS//TARS//CBS//PHGDH//PSAT1//ATP8A1//NAMPT//THNSL1//MTHFD2//FOXP4//PANK3//MDFIC//CYLD//NFKBID//SLC7A11//PNRC1//ZNF280B//TIGD2//MIER3//GPBP1L1//SLTM//LBH//PCGF5//ZNF594//ABCG1//AGRN
GO:0009059	macromolecule biosynthetic process	Biological process	41	3828	88	14586	1.77527	3.06569e-05	0.0224531	4.51347	TGIF1//CBX4//HDAC4//PCF11//CREBBP//DDIT3//EGR2//ATF3//BHLHE41//IRF9//ZNF681//ZNF167//TSC22D1//JMY//CYLD//EIF5//RSL24D1//TARS//PPP1R15B//AARS//IARS//B3GALT2//MAN1C1//FOXP4//MDFIC//NFKBID//PNRC1//ZNF280B//TIGD2//MIER3//GPBP1L1//SLTM//LBH//PCGF5//ZNF594//RBM39//ABCG1//GRB10//AGRN//CCL5//NAMPT
GO:0009070	serine family amino acid biosynthetic process	Biological process	3	12	88	14586	41.4375	4.48845e-05	0.0258439	4.3479	CBS//PHGDH//PSAT1
GO:0034645	cellular macromolecule biosynthetic process	Biological process	40	3760	88	14586	1.7633	4.94013e-05	0.0258439	4.30626	TGIF1//CBX4//HDAC4//PCF11//CREBBP//DDIT3//EGR2//ATF3//BHLHE41//IRF9//ZNF681//ZNF167//TSC22D1//JMY//CYLD//EIF5//RSL24D1//TARS//PPP1R15B//AARS//IARS//B3GALT2//MAN1C1//FOXP4//MDFIC//NFKBID//PNRC1//ZNF280B//TIGD2//MIER3//GPBP1L1//SLTM//LBH//PCGF5//ZNF594//RBM39//ABCG1//GRB10//AGRN//CCL5
GO:0010556	regulation of macromolecule biosynthetic process	Biological process	34	3076	88	14586	1.83209	0.000125631	0.0575076	3.9009	TGIF1//CBX4//HDAC4//IRF9//CREBBP//ZNF681//DDIT3//EGR2//ATF3//ZNF167//BHLHE41//TSC22D1//JMY//PPP1R15B//EIF5//FOXP4//MDFIC//CYLD//NFKBID//PNRC1//ZNF280B//TIGD2//MIER3//GPBP1L1//SLTM//LBH//PCGF5//ZNF594//RBM39//ABCG1//GRB10//AGRN//CCL5//NAMPT
GO:0009889	regulation of biosynthetic process	Biological process	35	3251	88	14586	1.78445	0.000162363	0.0660636	3.78951	TGIF1//CBX4//HDAC4//IRF9//CREBBP//ZNF681//DDIT3//EGR2//ATF3//ZNF167//BHLHE41//TSC22D1//JMY//PPP1R15B//EIF5//ADCY9//FOXP4//MDFIC//CCL5//CYLD//NFKBID//PNRC1//ZNF280B//TIGD2//MIER3//GPBP1L1//SLTM//LBH//PCGF5//ZNF594//RBM39//ABCG1//GRB10//AGRN//NAMPT
GO:2000112	regulation of cellular macromolecule biosynthetic process	Biological process	33	3019	88	14586	1.81178	0.000209577	0.0736842	3.67866	TGIF1//CBX4//HDAC4//IRF9//CREBBP//ZNF681//DDIT3//EGR2//ATF3//ZNF167//BHLHE41//TSC22D1//JMY//PPP1R15B//EIF5//FOXP4//MDFIC//CYLD//NFKBID//PNRC1//ZNF280B//TIGD2//MIER3//GPBP1L1//SLTM//LBH//PCGF5//ZNF594//RBM39//ABCG1//GRB10//AGRN//CCL5
GO:0006139	nucleobase, nucleoside, nucleotide and nucleic acid metabolic process	Biological process	45	4745	88	14586	1.57192	0.000221334	0.0736842	3.65495	TGIF1//CBX4//HDAC4//SMG5//HNRNPH3//PCF11//ZCCHC8//ADCY9//EIF5//RRAS2//RAP1B//ATP8B2//JMY//H1F0//CREBBP//DDIT3//EGR2//ATF3//BHLHE41//IRF9//ZNF681//ZNF167//TSC22D1//RBM39//AARS//IARS//TARS//ATP8A1//NAMPT//FOXP4//PANK3//MDFIC//CYLD//NFKBID//PNRC1//ZNF280B//TIGD2//MIER3//GPBP1L1//SLTM//LBH//PCGF5//ZNF594//ABCG1//AGRN
GO:0031326	regulation of cellular biosynthetic process	Biological process	34	3229	88	14586	1.74528	0.000333522	0.0950879	3.47688	TGIF1//CBX4//HDAC4//IRF9//CREBBP//ZNF681//DDIT3//EGR2//ATF3//ZNF167//BHLHE41//TSC22D1//JMY//PPP1R15B//EIF5//ADCY9//FOXP4//MDFIC//CCL5//CYLD//NFKBID//PNRC1//ZNF280B//TIGD2//MIER3//GPBP1L1//SLTM//LBH//PCGF5//ZNF594//RBM39//ABCG1//GRB10//AGRN
GO:0010467	gene expression	Biological process	39	3936	88	14586	1.64234	0.000337559	0.0950879	3.47165	TGIF1//CBX4//HDAC4//HNRNPH3//PCF11//ZCCHC8//CREBBP//DDIT3//EGR2//ATF3//BHLHE41//IRF9//ZNF681//ZNF167//TSC22D1//JMY//RBM39//AARS//CYLD//EIF5//RSL24D1//TARS//PPP1R15B//IARS//FOXP4//MDFIC//NFKBID//PNRC1//ZNF280B//TIGD2//MIER3//GPBP1L1//SLTM//LBH//PCGF5//ZNF594//ABCG1//AGRN//CCL5
GO:0009069	serine family amino acid metabolic process	Biological process	3	26	88	14586	19.125	0.000499009	0.130527	3.30189	CBS//PHGDH//PSAT1
GO:0060255	regulation of macromolecule metabolic process	Biological process	37	3791	88	14586	1.61771	0.000739618	0.173929	3.13099	TGIF1//CBX4//HDAC4//AKTIP//IRF9//CREBBP//ZNF681//DDIT3//EGR2//ATF3//ZNF167//BHLHE41//TSC22D1//JMY//PPP1R15B//EIF5//MDFIC//CCL5//FOXP4//CYLD//NFKBID//ADCY9//CBS//PNRC1//ZNF280B//TIGD2//MIER3//GPBP1L1//SLTM//LBH//PCGF5//ZNF594//RBM39//ABCG1//GRB10//AGRN//NAMPT
GO:0044237	cellular metabolic process	Biological process	63	7992	88	14586	1.30659	0.000889559	0.173929	3.05083	TGIF1//CBX4//HDAC4//SMG5//HNRNPH3//PCF11//ZCCHC8//AKTIP//AARS//PCNP//ATF3//ADCY9//RAP1B//EIF5//RRAS2//ATP8B2//JMY//H1F0//CREBBP//DDIT3//EGR2//BHLHE41//IRF9//ZNF681//ZNF167//TSC22D1//RBM39//CYLD//RSL24D1//TARS//PPP1R15B//IARS//RPS6KA3//PTPN12//B3GALT2//MAN1C1//CBS//PHGDH//PSAT1//MTHFD2//ATP8A1//NAMPT//MDFIC//THNSL1//CCL5//FOXP4//ABCG1//PNPLA2//PANK3//NFKBID//SLC7A11//GRB10//AGRN//BBS10//PNRC1//ZNF…
GO:0015914	phospholipid transport	Biological process	3	32	88	14586	15.5391	0.000927409	0.173929	3.03273	ABCG1//ATP8A1//ATP8B2
GO:0010468	regulation of gene expression	Biological process	32	3133	88	14586	1.69295	0.000961864	0.173929	3.01689	TGIF1//CBX4//HDAC4//IRF9//CREBBP//ZNF681//DDIT3//EGR2//ATF3//ZNF167//BHLHE41//TSC22D1//JMY//PPP1R15B//EIF5//FOXP4//MDFIC//CYLD//NFKBID//PNRC1//ZNF280B//TIGD2//MIER3//GPBP1L1//SLTM//LBH//PCGF5//ZNF594//RBM39//ABCG1//AGRN//CCL5
GO:0090304	nucleic acid metabolic process	Biological process	38	4007	88	14586	1.57187	0.00107049	0.173929	2.97042	TGIF1//CBX4//HDAC4//SMG5//HNRNPH3//PCF11//ZCCHC8//JMY//H1F0//CREBBP//DDIT3//EGR2//ATF3//BHLHE41//IRF9//ZNF681//ZNF167//TSC22D1//RBM39//AARS//IARS//TARS//FOXP4//EIF5//MDFIC//CYLD//NFKBID//PNRC1//ZNF280B//TIGD2//MIER3//GPBP1L1//SLTM//LBH//PCGF5//ZNF594//ABCG1//AGRN
GO:0031323	regulation of cellular metabolic process	Biological process	38	4012	88	14586	1.56992	0.00109796	0.173929	2.95941	TGIF1//CBX4//HDAC4//AKTIP//IRF9//CREBBP//ZNF681//DDIT3//EGR2//ATF3//ZNF167//BHLHE41//TSC22D1//JMY//PPP1R15B//EIF5//ADCY9//MDFIC//CCL5//FOXP4//ABCG1//PNPLA2//CYLD//NFKBID//SMG5//GRB10//CBS//PNRC1//ZNF280B//TIGD2//MIER3//GPBP1L1//SLTM//LBH//PCGF5//ZNF594//RBM39//AGRN
GO:0006984	ER-nucleus signaling pathway	Biological process	3	34	88	14586	14.625	0.00110918	0.173929	2.955	DDIT3//PPP1R15B//AARS
GO:0034976	response to endoplasmic reticulum stress	Biological process	3	34	88	14586	14.625	0.00110918	0.173929	2.955	DDIT3//PPP1R15B//AARS
GO:0043433	negative regulation of transcription factor activity	Biological process	4	76	88	14586	8.72368	0.00113989	0.173929	2.94314	CYLD//NFKBID//DDIT3//HDAC4
GO:0090048	negative regulation of transcription regulator activity	Biological process	4	76	88	14586	8.72368	0.00113989	0.173929	2.94314	CYLD//NFKBID//DDIT3//HDAC4
GO:0019222	regulation of metabolic process	Biological process	40	4331	88	14586	1.53082	0.00123564	0.180997	2.90811	TGIF1//CBX4//HDAC4//AKTIP//IRF9//CREBBP//ZNF681//DDIT3//EGR2//ATF3//ZNF167//BHLHE41//TSC22D1//JMY//PPP1R15B//EIF5//PMAIP1//ADCY9//MDFIC//CCL5//FOXP4//ABCG1//PNPLA2//CYLD//NFKBID//SMG5//GRB10//CBS//PNRC1//ZNF280B//TIGD2//MIER3//GPBP1L1//SLTM//LBH//PCGF5//ZNF594//RBM39//AGRN//NAMPT
GO:0044260	cellular macromolecule metabolic process	Biological process	51	6072	88	14586	1.39217	0.00142823	0.201161	2.8452	TGIF1//CBX4//HDAC4//SMG5//HNRNPH3//PCF11//ZCCHC8//AKTIP//AARS//PCNP//JMY//H1F0//CREBBP//DDIT3//EGR2//ATF3//BHLHE41//IRF9//ZNF681//ZNF167//TSC22D1//RBM39//CYLD//EIF5//RSL24D1//TARS//PPP1R15B//IARS//RPS6KA3//PTPN12//B3GALT2//MAN1C1//MDFIC//CCL5//FOXP4//NFKBID//ADCY9//ABCG1//AGRN//CBS//BBS10//PNRC1//ZNF280B//TIGD2//MIER3//GPBP1L1//SLTM//LBH//PCGF5//ZNF594//GRB10
GO:0006983	ER overload response	Biological process	2	10	88	14586	33.15	0.00156931	0.210511	2.80429	DDIT3//PPP1R15B
GO:0044238	primary metabolic process	Biological process	63	8137	88	14586	1.2833	0.00164107	0.210511	2.78487	TGIF1//CBX4//HDAC4//SMG5//HNRNPH3//PCF11//ZCCHC8//AKTIP//AARS//PCNP//ATF3//ADCY9//EIF5//RRAS2//RAP1B//ATP8B2//JMY//H1F0//CREBBP//DDIT3//EGR2//BHLHE41//IRF9//ZNF681//ZNF167//TSC22D1//RBM39//CYLD//RSL24D1//TARS//PPP1R15B//IARS//RPS6KA3//PTPN12//B3GALT2//MAN1C1//CTSO//MMP9//CBS//PHGDH//PSAT1//ABCG1//ATP8A1//NAMPT//MDFIC//THNSL1//CCL5//FOXP4//PNPLA2//PANK3//NFKBID//BBS10//PNRC1//ZNF280B//TIGD2//MIER3…
GO:0045449	regulation of transcription	Biological process	29	2818	88	14586	1.70573	0.00166707	0.210511	2.77805	TGIF1//CBX4//HDAC4//IRF9//CREBBP//ZNF681//DDIT3//EGR2//ATF3//ZNF167//BHLHE41//TSC22D1//JMY//FOXP4//MDFIC//CYLD//NFKBID//AGRN//PNRC1//ZNF280B//TIGD2//MIER3//GPBP1L1//SLTM//LBH//PCGF5//ZNF594//RBM39//ABCG1
GO:0080090	regulation of primary metabolic process	Biological process	37	3964	88	14586	1.54711	0.00178911	0.212926	2.74736	TGIF1//CBX4//HDAC4//AKTIP//IRF9//CREBBP//ZNF681//DDIT3//EGR2//ATF3//ZNF167//BHLHE41//TSC22D1//JMY//PPP1R15B//EIF5//ADCY9//MDFIC//CCL5//FOXP4//ABCG1//PNPLA2//CYLD//NFKBID//CBS//PNRC1//ZNF280B//TIGD2//MIER3//GPBP1L1//SLTM//LBH//PCGF5//ZNF594//RBM39//GRB10//AGRN
GO:0043392	negative regulation of DNA binding	Biological process	4	86	88	14586	7.7093	0.00180249	0.212926	2.74413	CYLD//NFKBID//DDIT3//HDAC4
GO:0008652	cellular amino acid biosynthetic process	Biological process	4	89	88	14586	7.44944	0.00204429	0.228494	2.68946	CBS//PHGDH//PSAT1//THNSL1
GO:0010677	negative regulation of cellular carbohydrate metabolic process	Biological process	2	12	88	14586	27.625	0.00228366	0.228494	2.64137	GRB10//HDAC4
GO:0045912	negative regulation of carbohydrate metabolic process	Biological process	2	12	88	14586	27.625	0.00228366	0.228494	2.64137	GRB10//HDAC4
GO:0070232	regulation of T cell apoptosis	Biological process	2	12	88	14586	27.625	0.00228366	0.228494	2.64137	CCL5//NFKBID
GO:0043170	macromolecule metabolic process	Biological process	54	6677	88	14586	1.3405	0.00229747	0.228494	2.63875	TGIF1//CBX4//HDAC4//SMG5//HNRNPH3//PCF11//ZCCHC8//AKTIP//AARS//PCNP//JMY//H1F0//CREBBP//DDIT3//EGR2//ATF3//BHLHE41//IRF9//ZNF681//ZNF167//TSC22D1//RBM39//CYLD//EIF5//RSL24D1//TARS//PPP1R15B//IARS//RPS6KA3//PTPN12//B3GALT2//MAN1C1//CTSO//MMP9//MDFIC//CCL5//FOXP4//NFKBID//ADCY9//ABCG1//AGRN//CBS//BBS10//PNRC1//ZNF280B//TIGD2//MIER3//GPBP1L1//SLTM//LBH//PCGF5//ZNF594//GRB10//NAMPT
GO:0006350	transcription	Biological process	30	3015	88	14586	1.64925	0.00230865	0.228494	2.63664	TGIF1//CBX4//HDAC4//CREBBP//DDIT3//EGR2//ATF3//BHLHE41//IRF9//ZNF681//ZNF167//TSC22D1//JMY//PCF11//FOXP4//MDFIC//CYLD//NFKBID//PNRC1//ZNF280B//TIGD2//MIER3//GPBP1L1//SLTM//LBH//PCGF5//ZNF594//RBM39//ABCG1//AGRN
GO:0051098	regulation of binding	Biological process	7	308	88	14586	3.76705	0.00257736	0.248376	2.58882	CYLD//NFKBID//AKTIP//DDIT3//HDAC4//FOXP4//JMY
GO:0034109	homotypic cell-cell adhesion	Biological process	2	13	88	14586	25.5	0.0026883	0.252425	2.57052	CCL5//NCAM1
GO:0051090	regulation of transcription factor activity	Biological process	6	234	88	14586	4.25	0.00289901	0.256513	2.53775	CYLD//NFKBID//DDIT3//HDAC4//JMY//FOXP4
GO:0006418	tRNA aminoacylation for protein translation	Biological process	3	48	88	14586	10.3594	0.00301692	0.256513	2.52044	AARS//IARS//TARS
GO:0043038	amino acid activation	Biological process	3	48	88	14586	10.3594	0.00301692	0.256513	2.52044	AARS//IARS//TARS
GO:0043039	tRNA aminoacylation	Biological process	3	48	88	14586	10.3594	0.00301692	0.256513	2.52044	AARS//IARS//TARS
GO:0010888	negative regulation of lipid storage	Biological process	2	14	88	14586	23.6786	0.00312408	0.256513	2.50528	ABCG1//PNPLA2
GO:0090046	regulation of transcription regulator activity	Biological process	6	238	88	14586	4.17857	0.00315213	0.256513	2.5014	CYLD//NFKBID//DDIT3//HDAC4//FOXP4//JMY
GO:0050794	regulation of cellular process	Biological process	56	7122	88	14586	1.30329	0.00355927	0.279608	2.44864	TGIF1//CBX4//HDAC4//AKTIP//RPS6KA3//CYLD//OPTN//NAMPT//ADCY9//CREBBP//RRAS2//GRB10//AGRN//RAP1B//DDIT3//IRF9//ZNF681//EGR2//ATF3//ZNF167//BHLHE41//TSC22D1//JMY//PPP1R15B//EIF5//XIAP//PMAIP1//SESN2//LILRB2//IL13RA1//GPR109B//MDFIC//RAB39B//RGS16//CCL5//FOXP4//ABCG1//PNPLA2//NCAM1//SYNE2//PMEPA1//AARS//NFKBID//SMG5//MMP9//CBS//PNRC1//ZNF280B//TIGD2//MIER3//GPBP1L1//SLTM//LBH//PCGF5//ZNF594//RBM39
GO:0044271	cellular nitrogen compound biosynthetic process	Biological process	9	510	88	14586	2.925	0.00358863	0.279608	2.44507	ADCY9//CBS//PHGDH//PSAT1//ATP8A1//ATP8B2//THNSL1//MTHFD2//NAMPT
GO:0051100	negative regulation of binding	Biological process	4	106	88	14586	6.25472	0.00384932	0.293671	2.41462	CYLD//NFKBID//DDIT3//HDAC4
GO:0006412	translation	Biological process	8	423	88	14586	3.13475	0.00397696	0.297217	2.40045	EIF5//PPP1R15B//AARS//IARS//TARS//CCL5//CYLD//RSL24D1
GO:0050789	regulation of biological process	Biological process	58	7497	88	14586	1.28231	0.00407567	0.298502	2.3898	TGIF1//CBX4//HDAC4//AKTIP//RPS6KA3//CCL5//CYLD//OPTN//NAMPT//ADCY9//CREBBP//RRAS2//GRB10//AGRN//RAP1B//DDIT3//IRF9//ZNF681//EGR2//ATF3//ZNF167//BHLHE41//TSC22D1//JMY//PPP1R15B//EIF5//XIAP//PMAIP1//SESN2//LILRB2//IL13RA1//GPR109B//MDFIC//RAB39B//RGS16//FOXP4//ABCG1//PNPLA2//NCAM1//SYNE2//ANKH//PMEPA1//AARS//NFKBID//SMG5//MMP9//CBS//PNRC1//ZNF280B//TIGD2//MIER3//GPBP1L1//SLTM//LBH//PCGF5//ZNF594//R…
GO:0051101	regulation of DNA binding	Biological process	6	255	88	14586	3.9	0.00441611	0.317094	2.35496	CYLD//NFKBID//DDIT3//HDAC4//FOXP4//JMY
GO:0070231	T cell apoptosis	Biological process	2	17	88	14586	19.5	0.00461443	0.324962	2.33588	CCL5//NFKBID
GO:0008152	metabolic process	Biological process	66	8964	88	14586	1.22038	0.00508577	0.350668	2.29364	TGIF1//CBX4//HDAC4//SMG5//HNRNPH3//PCF11//ZCCHC8//AKTIP//AARS//PCNP//ATF3//ADCY9//RAP1B//MTHFD2//PHGDH//EIF5//RRAS2//ATP8B2//JMY//H1F0//CREBBP//DDIT3//EGR2//BHLHE41//IRF9//ZNF681//ZNF167//TSC22D1//RBM39//CYLD//RSL24D1//TARS//PPP1R15B//IARS//RPS6KA3//PTPN12//B3GALT2//MAN1C1//CTSO//MMP9//CBS//PSAT1//ABCG1//ATP8A1//NAMPT//PMAIP1//MDFIC//THNSL1//CCL5//FOXP4//PNPLA2//PANK3//NFKBID//SLC7A11//GRB10//AGR…
GO:0070228	regulation of lymphocyte apoptosis	Biological process	2	18	88	14586	18.4167	0.00517096	0.350668	2.28643	CCL5//NFKBID
GO:0009987	cellular process	Biological process	83	12380	88	14586	1.11125	0.00538434	0.358499	2.26887	RSL24D1//OPTN//TGIF1//CBX4//HDAC4//SMG5//HNRNPH3//PCF11//ZCCHC8//PMAIP1//AKTIP//RPS6KA3//CCL5//AARS//H1F0//RAB39B//COPZ2//XIAP//SLTM//APBA1//NCAM1//PCDHB9//CYLD//NAMPT//ADCY9//CREBBP//RRAS2//GRB10//AGRN//RAP1B//PCNP//ATF3//DDIT3//EIF5//ATP8B2//JMY//EGR2//BHLHE41//IRF9//ZNF681//ZNF167//TSC22D1//RBM39//TARS//PPP1R15B//IARS//PTPN12//B3GALT2//MAN1C1//CBS//PHGDH//PSAT1//MTHFD2//ATP8A1//TUBE1//SESN2//S…
GO:0009309	amine biosynthetic process	Biological process	4	120	88	14586	5.525	0.0059729	0.390585	2.22381	CBS//PHGDH//PSAT1//THNSL1
GO:0030968	endoplasmic reticulum unfolded protein response	Biological process	2	20	88	14586	16.575	0.00637143	0.395461	2.19576	AARS//DDIT3
GO:0034620	cellular response to unfolded protein	Biological process	2	20	88	14586	16.575	0.00637143	0.395461	2.19576	AARS//DDIT3
GO:2000106	regulation of leukocyte apoptosis	Biological process	2	20	88	14586	16.575	0.00637143	0.395461	2.19576	CCL5//NFKBID
GO:0019219	regulation of nucleobase, nucleoside, nucleotide and nucleic acid metabolic process	Biological process	30	3224	88	14586	1.54234	0.00650631	0.396055	2.18667	TGIF1//CBX4//HDAC4//IRF9//CREBBP//ZNF681//DDIT3//EGR2//ATF3//ZNF167//BHLHE41//TSC22D1//JMY//ADCY9//FOXP4//MDFIC//CYLD//NFKBID//PNRC1//ZNF280B//TIGD2//MIER3//GPBP1L1//SLTM//LBH//PCGF5//ZNF594//RBM39//ABCG1//AGRN
GO:0065007	biological regulation	Biological process	60	7972	88	14586	1.24749	0.00659731	0.396055	2.18063	TGIF1//CBX4//HDAC4//BBS10//AKTIP//RPS6KA3//CCL5//SLC7A11//RAP1B//CYLD//OPTN//NAMPT//ADCY9//CREBBP//RRAS2//GRB10//AGRN//DDIT3//IRF9//ZNF681//EGR2//ATF3//ZNF167//BHLHE41//TSC22D1//JMY//PPP1R15B//EIF5//XIAP//PMAIP1//SESN2//LILRB2//IL13RA1//GPR109B//MDFIC//RAB39B//RGS16//FOXP4//ABCG1//PNPLA2//NCAM1//SYNE2//ANKH//PMEPA1//AARS//NFKBID//SMG5//MMP9//CBS//PNRC1//ZNF280B//TIGD2//MIER3//GPBP1L1//SLTM//LBH//…
GO:0030111	regulation of Wnt receptor signaling pathway	Biological process	4	128	88	14586	5.17969	0.0074804	0.441826	2.12608	GRB10//CYLD//DDIT3//MDFIC
GO:0042364	water-soluble vitamin biosynthetic process	Biological process	2	23	88	14586	14.413	0.00838524	0.487409	2.07648	PSAT1//NAMPT
GO:0006520	cellular amino acid metabolic process	Biological process	7	386	88	14586	3.00583	0.00871477	0.498648	2.05974	AARS//IARS//TARS//CBS//PHGDH//PSAT1//THNSL1
GO:0051171	regulation of nitrogen compound metabolic process	Biological process	30	3296	88	14586	1.50865	0.00899377	0.505573	2.04606	TGIF1//CBX4//HDAC4//IRF9//CREBBP//ZNF681//DDIT3//EGR2//ATF3//ZNF167//BHLHE41//TSC22D1//JMY//ADCY9//FOXP4//MDFIC//CYLD//NFKBID//PNRC1//ZNF280B//TIGD2//MIER3//GPBP1L1//SLTM//LBH//PCGF5//ZNF594//RBM39//ABCG1//AGRN
GO:0048742	regulation of skeletal muscle fiber development	Biological process	2	24	88	14586	13.8125	0.00911191	0.505573	2.04039	AGRN//HDAC4
GO:0070227	lymphocyte apoptosis	Biological process	2	25	88	14586	13.26	0.0098657	0.539227	2.00587	CCL5//NFKBID
GO:0050808	synapse organization	Biological process	3	74	88	14586	6.71959	0.0101063	0.544254	1.99541	AGRN//PCDHB9//RAB39B
GO:0044281	small molecule metabolic process	Biological process	21	2076	88	14586	1.67666	0.0106256	0.563928	1.97365	ATF3//ADCY9//EIF5//RRAS2//RAP1B//ATP8B2//AARS//IARS//TARS//CBS//PHGDH//PSAT1//MTHFD2//ATP8A1//NAMPT//ABCG1//THNSL1//PNPLA2//PANK3//GRB10//HDAC4
GO:0071216	cellular response to biotic stimulus	Biological process	3	76	88	14586	6.54276	0.0108661	0.568454	1.96392	DDIT3//PPP1R15B//AARS
GO:0010883	regulation of lipid storage	Biological process	2	27	88	14586	12.2778	0.0114532	0.580976	1.94107	ABCG1//PNPLA2
GO:0071887	leukocyte apoptosis	Biological process	2	27	88	14586	12.2778	0.0114532	0.580976	1.94107	CCL5//NFKBID
GO:0030335	positive regulation of cell migration	Biological process	4	146	88	14586	4.5411	0.0117401	0.580976	1.93033	CCL5//MMP9//RRAS2//SYNE2
GO:2000147	positive regulation of cell motility	Biological process	4	146	88	14586	4.5411	0.0117401	0.580976	1.93033	CCL5//RRAS2//SYNE2//MMP9
GO:0030178	negative regulation of Wnt receptor signaling pathway	Biological process	3	80	88	14586	6.21563	0.0124828	0.609494	1.90369	CYLD//DDIT3//GRB10
GO:0016070	RNA metabolic process	Biological process	27	2944	88	14586	1.52013	0.0126809	0.611017	1.89685	TGIF1//CBX4//HDAC4//SMG5//HNRNPH3//PCF11//ZCCHC8//CREBBP//DDIT3//EGR2//ATF3//BHLHE41//IRF9//ZNF681//ZNF167//TSC22D1//JMY//RBM39//AARS//IARS//TARS//FOXP4//CYLD//NFKBID//MDFIC//AGRN//EIF5
GO:0042308	negative regulation of protein import into nucleus	Biological process	2	29	88	14586	11.431	0.0131451	0.625162	1.88123	CYLD//MDFIC
GO:0040017	positive regulation of locomotion	Biological process	4	152	88	14586	4.36184	0.0134457	0.631257	1.87142	CCL5//RRAS2//SYNE2//MMP9
GO:0051272	positive regulation of cellular component movement	Biological process	4	156	88	14586	4.25	0.0146661	0.675377	1.83369	CCL5//RRAS2//SYNE2//MMP9
GO:0044283	small molecule biosynthetic process	Biological process	9	640	88	14586	2.33086	0.0149011	0.675377	1.82678	ATF3//ADCY9//CBS//PHGDH//PSAT1//ATP8A1//ATP8B2//THNSL1//NAMPT
GO:0009110	vitamin biosynthetic process	Biological process	2	31	88	14586	10.6935	0.0149387	0.675377	1.82569	PSAT1//NAMPT
GO:0034763	negative regulation of transmembrane transport	Biological process	2	32	88	14586	10.3594	0.0158728	0.691978	1.79935	MDFIC//CYLD
GO:0046823	negative regulation of nucleocytoplasmic transport	Biological process	2	32	88	14586	10.3594	0.0158728	0.691978	1.79935	MDFIC//CYLD
GO:0048641	regulation of skeletal muscle tissue development	Biological process	2	32	88	14586	10.3594	0.0158728	0.691978	1.79935	AGRN//HDAC4
GO:0051153	regulation of striated muscle cell differentiation	Biological process	2	33	88	14586	10.0455	0.0168313	0.725133	1.77388	AGRN//HDAC4
GO:0090317	negative regulation of intracellular protein transport	Biological process	2	34	88	14586	9.75	0.017814	0.758543	1.74924	MDFIC//CYLD
GO:0009108	coenzyme biosynthetic process	Biological process	3	93	88	14586	5.34677	0.0186465	0.783184	1.7294	MTHFD2//NAMPT//PANK3
GO:0043467	regulation of generation of precursor metabolites and energy	Biological process	2	35	88	14586	9.47143	0.0188204	0.783184	1.72537	GRB10//HDAC4
GO:0043062	extracellular structure organization	Biological process	4	170	88	14586	3.9	0.0194813	0.801578	1.71038	AGRN//PCDHB9//MMP9//RAB39B
GO:0032387	negative regulation of intracellular transport	Biological process	2	36	88	14586	9.20833	0.0198503	0.807686	1.70223	MDFIC//CYLD
GO:0030278	regulation of ossification	Biological process	3	97	88	14586	5.12629	0.0208266	0.8381	1.68138	ANKH//HDAC4//EGR2
GO:0044106	cellular amine metabolic process	Biological process	7	463	88	14586	2.50594	0.0217145	0.856256	1.66325	AARS//IARS//TARS//CBS//PHGDH//PSAT1//THNSL1
GO:0032088	negative regulation of NF-kappaB transcription factor activity	Biological process	2	38	88	14586	8.72368	0.0219793	0.856256	1.65799	CYLD//NFKBID
GO:0071445	cellular response to protein stimulus	Biological process	2	38	88	14586	8.72368	0.0219793	0.856256	1.65799	AARS//DDIT3
GO:0019915	lipid storage	Biological process	2	42	88	14586	7.89286	0.0265054	1	1.57667	ABCG1//PNPLA2
GO:0009968	negative regulation of signal transduction	Biological process	6	385	88	14586	2.58312	0.0288245	1	1.54024	GRB10//NFKBID//CCL5//CYLD//DDIT3//RGS16
GO:0010906	regulation of glucose metabolic process	Biological process	2	45	88	14586	7.36667	0.0301252	1	1.52107	GRB10//HDAC4
GO:0043065	positive regulation of apoptosis	Biological process	7	498	88	14586	2.32982	0.0306924	1	1.51297	JMY//PMAIP1//XIAP//CCL5//NFKBID//DDIT3//MMP9
GO:0001503	ossification	Biological process	4	198	88	14586	3.34848	0.0317769	1	1.49789	CBS//HDAC4//EGR2//ANKH
GO:0010876	lipid localization	Biological process	4	198	88	14586	3.34848	0.0317769	1	1.49789	ABCG1//PNPLA2//ATP8A1//ATP8B2
GO:0043068	positive regulation of programmed cell death	Biological process	7	502	88	14586	2.31125	0.0318571	1	1.49679	JMY//PMAIP1//XIAP//DDIT3//MMP9//CCL5//NFKBID
GO:0009893	positive regulation of metabolic process	Biological process	14	1357	88	14586	1.71002	0.0321093	1	1.49337	AKTIP//CCL5//HDAC4//PNPLA2//GRB10//ABCG1//MDFIC//FOXP4//JMY//CREBBP//DDIT3//EGR2//AGRN//NAMPT
GO:0006446	regulation of translational initiation	Biological process	2	47	88	14586	7.05319	0.0326412	1	1.48623	CCL5//EIF5
GO:0048741	skeletal muscle fiber development	Biological process	2	48	88	14586	6.90625	0.0339292	1	1.46943	AGRN//HDAC4
GO:0010942	positive regulation of cell death	Biological process	7	510	88	14586	2.275	0.0342754	1	1.46502	JMY//PMAIP1//XIAP//DDIT3//MMP9//CCL5//NFKBID
GO:0007416	synapse assembly	Biological process	2	49	88	14586	6.76531	0.0352369	1	1.453	AGRN//PCDHB9
GO:0090305	nucleic acid phosphodiester bond hydrolysis	Biological process	2	49	88	14586	6.76531	0.0352369	1	1.453	H1F0//PCF11
GO:0002521	leukocyte differentiation	Biological process	4	208	88	14586	3.1875	0.0370618	1	1.43107	HDAC4//MMP9//NFKBID//CCL5
GO:0001501	skeletal system development	Biological process	5	305	88	14586	2.71721	0.0371665	1	1.42985	CBS//MMP9//ANKH//RPS6KA3//HDAC4
GO:0007267	cell-cell signaling	Biological process	10	875	88	14586	1.89429	0.0375823	1	1.42502	ADCY9//APBA1//PCDHB9//RPS6KA3//RAP1B//AGRN//EGR2//NAMPT//LILRB2//CCL5
GO:0033036	macromolecule localization	Biological process	14	1388	88	14586	1.67183	0.037861	1	1.42181	OPTN//SMG5//APBA1//COPZ2//ABCG1//PNPLA2//RAB39B//CCDC91//AKTIP//ATP8A1//ATP8B2//MDFIC//CYLD//SYNE2
GO:0043393	regulation of protein binding	Biological process	2	51	88	14586	6.5	0.0379099	1	1.42125	AKTIP//HDAC4
GO:0006399	tRNA metabolic process	Biological process	3	123	88	14586	4.04268	0.0382641	1	1.41721	AARS//IARS//TARS
GO:0006109	regulation of carbohydrate metabolic process	Biological process	2	52	88	14586	6.375	0.0392747	1	1.40589	GRB10//HDAC4
GO:0010675	regulation of cellular carbohydrate metabolic process	Biological process	2	52	88	14586	6.375	0.0392747	1	1.40589	GRB10//HDAC4
GO:0032606	type I interferon production	Biological process	2	52	88	14586	6.375	0.0392747	1	1.40589	CYLD//IRF9
GO:0023057	negative regulation of signaling	Biological process	6	415	88	14586	2.39639	0.0393763	1	1.40476	RGS16//GRB10//NFKBID//CCL5//CYLD//DDIT3
GO:0010648	negative regulation of cell communication	Biological process	6	416	88	14586	2.39062	0.0397654	1	1.4005	RGS16//GRB10//NFKBID//CCL5//CYLD//DDIT3
GO:0090090	negative regulation of canonical Wnt receptor signaling pathway	Biological process	2	53	88	14586	6.25472	0.0406581	1	1.39085	CYLD//DDIT3
GO:0051188	cofactor biosynthetic process	Biological process	3	127	88	14586	3.91535	0.0414434	1	1.38255	MTHFD2//NAMPT//PANK3
GO:0016055	Wnt receptor signaling pathway	Biological process	4	217	88	14586	3.0553	0.0422273	1	1.37441	MDFIC//GRB10//CYLD//DDIT3
GO:0009891	positive regulation of biosynthetic process	Biological process	11	1022	88	14586	1.784	0.0430685	1	1.36584	HDAC4//CCL5//ABCG1//MDFIC//FOXP4//JMY//CREBBP//DDIT3//EGR2//AGRN//NAMPT
GO:0048518	positive regulation of biological process	Biological process	23	2673	88	14586	1.42621	0.0434572	1	1.36194	AKTIP//RPS6KA3//JMY//PMAIP1//NAMPT//ATF3//HDAC4//XIAP//CCL5//PNPLA2//RRAS2//SYNE2//GRB10//DDIT3//MMP9//ABCG1//MDFIC//FOXP4//CREBBP//EGR2//AGRN//NCAM1//NFKBID
GO:0016202	regulation of striated muscle tissue development	Biological process	2	55	88	14586	6.02727	0.0434794	1	1.36172	AGRN//HDAC4
GO:0048747	muscle fiber development	Biological process	2	55	88	14586	6.02727	0.0434794	1	1.36172	AGRN//HDAC4
GO:0032879	regulation of localization	Biological process	10	898	88	14586	1.84577	0.0436038	1	1.36048	RAP1B//CCL5//ABCG1//PNPLA2//RRAS2//SYNE2//MDFIC//CYLD//GRB10//MMP9
GO:0046483	heterocycle metabolic process	Biological process	10	900	88	14586	1.84167	0.044157	1	1.355	ADCY9//EIF5//RRAS2//RAP1B//ATP8B2//ATP8A1//NAMPT//PSAT1//MTHFD2//PANK3
GO:0043506	regulation of JUN kinase activity	Biological process	2	56	88	14586	5.91964	0.0449168	1	1.34759	MDFIC//CBS
GO:0045834	positive regulation of lipid metabolic process	Biological process	2	56	88	14586	5.91964	0.0449168	1	1.34759	PNPLA2//ABCG1
GO:0009308	amine metabolic process	Biological process	7	544	88	14586	2.13281	0.0459171	1	1.33803	AARS//IARS//TARS//CBS//PHGDH//PSAT1//THNSL1
GO:0048634	regulation of muscle organ development	Biological process	2	57	88	14586	5.81579	0.0463716	1	1.33375	AGRN//HDAC4
GO:0051224	negative regulation of protein transport	Biological process	2	57	88	14586	5.81579	0.0463716	1	1.33375	MDFIC//CYLD
GO:0001101	response to acid	Biological process	2	58	88	14586	5.71552	0.0478436	1	1.32018	AARS//CBS
GO:0007154	cell communication	Biological process	16	1715	88	14586	1.54636	0.0497234	1	1.30344	NAMPT//LILRB2//CCL5//ADCY9//APBA1//PCDHB9//RPS6KA3//RAP1B//AGRN//RGS16//GRB10//EGR2//NFKBID//NCAM1//CYLD//DDIT3
PBMC + HIV-1 MN Day 7 sample up-regulated host genes
GO.ID	Term	Ontology	Count	Pop.Hits	List.Total	Pop.Total	Fold.Enrichment	Pvalue	FDR	Enrichment.Score	GENES
GO:0044424	intracellular part	Cellular component	77	11322	93	16589	1.21312	0.00114605	0.594801	2.9408	HDAC4//CREBBP//NCAM1//COPZ2//MAN1C1//RFNG//B3GALT2//ABCG1//PPP1R15B//TUBE1//TIGD2//CBX4//H1F0//CTSO//ARSD//MTHFD2//SLMO2//PMAIP1//NAMPT//IRF9//CYLD//AARS//EIF5//GRB10//XIAP//IARS//PNPLA2//PTPN12//RAP1B//RPS6KA3//TARS//CBS//RRAS2//ULBP1//RSL24D1//PNRC1//FOXP4//JMY//ZNF280B//ZNF681//DDIT3//MIER3//EGR2//SYNE2//SMG5//MDFIC//HNRNPH3//ATF3//PCF11//ZNF167//PCNP//GPBP1L1//TGIF1//BHLHE41//PANK3//SLTM//LBH…
GO:0005794	Golgi apparatus	Cellular component	13	963	93	16589	2.40799	0.00270996	0.613801	2.56704	NCAM1//COPZ2//MAN1C1//RFNG//B3GALT2//ABCG1//OPTN//RAB39B//CTSO//DENND5A//H1F0//CCDC91//CBX4
GO:0005622	intracellular	Cellular component	77	11619	93	16589	1.18211	0.00354798	0.613801	2.45002	HDAC4//CREBBP//NCAM1//COPZ2//MAN1C1//RFNG//B3GALT2//ABCG1//PPP1R15B//TUBE1//TIGD2//CBX4//H1F0//CTSO//ARSD//MTHFD2//SLMO2//PMAIP1//NAMPT//IRF9//CYLD//AARS//EIF5//GRB10//XIAP//IARS//PNPLA2//PTPN12//RAP1B//RPS6KA3//TARS//CBS//RRAS2//ULBP1//RSL24D1//PNRC1//FOXP4//JMY//ZNF280B//ZNF681//DDIT3//MIER3//EGR2//SYNE2//SMG5//MDFIC//HNRNPH3//ATF3//PCF11//ZNF167//PCNP//GPBP1L1//TGIF1//BHLHE41//PANK3//SLTM//LBH…
GO:0005737	cytoplasm	Cellular component	58	8139	93	16589	1.27114	0.00661579	0.80819	2.17942	NCAM1//COPZ2//MAN1C1//RFNG//B3GALT2//ABCG1//PPP1R15B//TUBE1//CTSO//ARSD//MTHFD2//SLMO2//PMAIP1//NAMPT//IRF9//CYLD//AARS//EIF5//GRB10//XIAP//IARS//PNPLA2//PTPN12//RAP1B//RPS6KA3//TARS//CBS//HDAC4//RRAS2//ULBP1//RSL24D1//OPTN//RAB39B//DENND5A//H1F0//CCDC91//CBX4//PCGF5//RBM39//APBA1//SYNE2//AKTIP//ATP8A1//ABCA3//FOXP4//LYPLAL1//JMY//CREBBP//DDIT3//SMG5//MDFIC//RGS16//CCL5//PANK3//LBH//SESN2//TSC22D…
GO:0044444	cytoplasmic part	Cellular component	44	5805	93	16589	1.35203	0.00938489	0.80819	2.02757	NCAM1//COPZ2//MAN1C1//RFNG//B3GALT2//ABCG1//PPP1R15B//TUBE1//CTSO//ARSD//MTHFD2//SLMO2//PMAIP1//NAMPT//IRF9//CYLD//AARS//EIF5//GRB10//XIAP//IARS//PNPLA2//PTPN12//RAP1B//RPS6KA3//TARS//CBS//HDAC4//RRAS2//ULBP1//RSL24D1//OPTN//RAB39B//DENND5A//H1F0//CCDC91//CBX4//PCGF5//RBM39//APBA1//SYNE2//AKTIP//ATP8A1//ABCA3
GO:0043231	intracellular membrane-bounded organelle	Cellular component	60	8651	93	16589	1.23715	0.0105714	0.80819	1.97587	HDAC4//CREBBP//NCAM1//COPZ2//MAN1C1//RFNG//B3GALT2//ABCG1//CTSO//ARSD//MTHFD2//SLMO2//PMAIP1//RRAS2//ULBP1//IRF9//PNRC1//FOXP4//JMY//ZNF280B//ZNF681//DDIT3//TIGD2//MIER3//EGR2//SYNE2//SMG5//MDFIC//H1F0//HNRNPH3//IARS//ATF3//RSL24D1//PCF11//ZNF167//PCNP//GPBP1L1//RPS6KA3//TGIF1//BHLHE41//PANK3//SLTM//LBH//SESN2//ZMAT1//ZNF594//NFKBID//CBX4//CBS//TSC22D1//RBM39//OPTN//RAB39B//DENND5A//CCDC91//APBA1…
GO:0043227	membrane-bounded organelle	Cellular component	60	8661	93	16589	1.23572	0.0109004	0.80819	1.96256	HDAC4//CREBBP//NCAM1//COPZ2//MAN1C1//RFNG//B3GALT2//ABCG1//CTSO//ARSD//MTHFD2//SLMO2//PMAIP1//RRAS2//ULBP1//IRF9//PNRC1//FOXP4//JMY//ZNF280B//ZNF681//DDIT3//TIGD2//MIER3//EGR2//SYNE2//SMG5//MDFIC//H1F0//HNRNPH3//IARS//ATF3//RSL24D1//PCF11//ZNF167//PCNP//GPBP1L1//RPS6KA3//TGIF1//BHLHE41//PANK3//SLTM//LBH//SESN2//ZMAT1//ZNF594//NFKBID//CBX4//CBS//TSC22D1//RBM39//OPTN//RAB39B//DENND5A//CCDC91//APBA1…
GO:0044464	cell part	Cellular component	91	15281	93	16589	1.06225	0.0191815	1	1.71712	LILRB2//ATP8A1//ADCY9//RAB39B//CYLD//ABCA3//RRAS2//SYNE2//SLC7A11//GRB10//APBA1//IL13RA1//NCAM1//PCDHB9//ANKH//PMEPA1//PNPLA2//ATP8B2//SLC4A5//RAP1B//RGS16//AKTIP//ULBP1//GPR109B//ABCG1//HDAC4//CREBBP//COPZ2//MAN1C1//RFNG//B3GALT2//PPP1R15B//TUBE1//FOXP4//ZNF280B//ZNF681//EGR2//XIAP//ZNF167//ZMAT1//ZNF594//TIGD2//CBX4//H1F0//C4ORF32//CCDC91//C5ORF28//CTSO//ARSD//MTHFD2//SLMO2//PMAIP1//NAMPT//IRF9…
GO:0005623	cell	Cellular component	91	15282	93	16589	1.06218	0.0192708	1	1.7151	LILRB2//ATP8A1//ADCY9//RAB39B//CYLD//ABCA3//RRAS2//SYNE2//SLC7A11//GRB10//APBA1//IL13RA1//NCAM1//PCDHB9//ANKH//PMEPA1//PNPLA2//ATP8B2//SLC4A5//RAP1B//RGS16//AKTIP//ULBP1//GPR109B//ABCG1//HDAC4//CREBBP//COPZ2//MAN1C1//RFNG//B3GALT2//PPP1R15B//TUBE1//FOXP4//ZNF280B//ZNF681//EGR2//XIAP//ZNF167//ZMAT1//ZNF594//TIGD2//CBX4//H1F0//C4ORF32//CCDC91//C5ORF28//CTSO//ARSD//MTHFD2//SLMO2//PMAIP1//NAMPT//IRF9…
GO:0030173	integral to Golgi membrane	Cellular component	2	46	93	16589	7.75549	0.0274291	1	1.56179	MAN1C1//RFNG
GO:0030018	Z disc	Cellular component	2	47	93	16589	7.59048	0.0285453	1	1.54447	SYNE2//HDAC4
GO:0031228	intrinsic to Golgi membrane	Cellular component	2	49	93	16589	7.28067	0.0308315	1	1.511	MAN1C1//RFNG
GO:0019867	outer membrane	Cellular component	3	124	93	16589	4.31556	0.0325249	1	1.48778	SYNE2//PMAIP1//ANKH
GO:0043229	intracellular organelle	Cellular component	63	9614	93	16589	1.16889	0.0336838	1	1.47258	HDAC4//CREBBP//NCAM1//COPZ2//MAN1C1//RFNG//B3GALT2//ABCG1//TUBE1//TIGD2//CBX4//H1F0//CTSO//ARSD//MTHFD2//SLMO2//PMAIP1//RRAS2//ULBP1//CYLD//RSL24D1//IRF9//PNRC1//FOXP4//JMY//ZNF280B//ZNF681//DDIT3//MIER3//EGR2//SYNE2//SMG5//MDFIC//HNRNPH3//IARS//ATF3//PCF11//ZNF167//PCNP//GPBP1L1//RPS6KA3//TGIF1//BHLHE41//PANK3//SLTM//LBH//SESN2//ZMAT1//ZNF594//NFKBID//CBS//TSC22D1//RBM39//OPTN//RAB39B//DENND5A//…
GO:0043226	organelle	Cellular component	63	9630	93	16589	1.16695	0.0351079	1	1.4546	HDAC4//CREBBP//NCAM1//COPZ2//MAN1C1//RFNG//B3GALT2//ABCG1//TUBE1//TIGD2//CBX4//H1F0//CTSO//ARSD//MTHFD2//SLMO2//PMAIP1//RRAS2//ULBP1//CYLD//RSL24D1//IRF9//PNRC1//FOXP4//JMY//ZNF280B//ZNF681//DDIT3//MIER3//EGR2//SYNE2//SMG5//MDFIC//HNRNPH3//IARS//ATF3//PCF11//ZNF167//PCNP//GPBP1L1//RPS6KA3//TGIF1//BHLHE41//PANK3//SLTM//LBH//SESN2//ZMAT1//ZNF594//NFKBID//CBS//TSC22D1//RBM39//OPTN//RAB39B//DENND5A//…
GO:0005634	nucleus	Cellular component	39	5398	93	16589	1.28875	0.0356288	1	1.4482	HDAC4//CREBBP//SYNE2//IRF9//H1F0//PCF11//RPS6KA3//RBM39//FOXP4//MDFIC//ATF3//RSL24D1//LBH//CBS//HNRNPH3//ZCCHC8//PNRC1//JMY//ZNF280B//ZNF681//DDIT3//TIGD2//MIER3//EGR2//SMG5//IARS//ZNF167//PCNP//GPBP1L1//TGIF1//BHLHE41//PANK3//SLTM//SESN2//ZMAT1//ZNF594//NFKBID//CBX4//TSC22D1
GO:0005625	soluble fraction	Cellular component	5	332	93	16589	2.68639	0.0388644	1	1.41045	AARS//IARS//PTPN12//CCL5//CBS
GO:0031674	I band	Cellular component	2	57	93	16589	6.25882	0.0406596	1	1.39084	SYNE2//HDAC4
GO:0044431	Golgi apparatus part	Cellular component	7	579	93	16589	2.15654	0.0439167	1	1.35737	NCAM1//COPZ2//MAN1C1//RFNG//B3GALT2//ABCG1//OPTN
PBMC + HIV-1 MN Day 7 sample up-regulated host genes
GO.ID	Term	Ontology	Count	Pop.Hits	List.Total	Pop.Total	Fold.Enrichment	Pvalue	FDR	Enrichment.Score	GENES
GO:0005548	phospholipid transporter activity	Molecular function	3	28	90	15273	18.1821	0.000582653	0.294656	3.23459	ATP8A1//ATP8B2//ABCG1
GO:0008134	transcription factor binding	Molecular function	7	299	90	15273	3.97291	0.00191895	0.294656	2.71694	EGR2//MDFIC//HDAC4//NFKBID//CREBBP//FOXP4//DDIT3
GO:0004812	aminoacyl-tRNA ligase activity	Molecular function	3	49	90	15273	10.3898	0.00299725	0.294656	2.52328	AARS//IARS//TARS
GO:0016875	ligase activity, forming carbon-oxygen bonds	Molecular function	3	49	90	15273	10.3898	0.00299725	0.294656	2.52328	AARS//IARS//TARS
GO:0016876	ligase activity, forming aminoacyl-tRNA and related compounds	Molecular function	3	49	90	15273	10.3898	0.00299725	0.294656	2.52328	AARS//IARS//TARS
GO:0042626	ATPase activity, coupled to transmembrane movement of substances	Molecular function	4	102	90	15273	6.6549	0.00308723	0.294656	2.51043	ATP8A1//ATP8B2//ABCG1//ABCA3
GO:0016820	hydrolase activity, acting on acid anhydrides, catalyzing transmembrane movement of substances	Molecular function	4	103	90	15273	6.59029	0.0031977	0.294656	2.49516	ATP8A1//ABCA3//ATP8B2//ABCG1
GO:0043492	ATPase activity, coupled to movement of substances	Molecular function	4	103	90	15273	6.59029	0.0031977	0.294656	2.49516	ATP8A1//ABCA3//ATP8B2//ABCG1
GO:0004012	phospholipid-translocating ATPase activity	Molecular function	2	15	90	15273	22.6267	0.00343026	0.294656	2.46467	ATP8A1//ATP8B2
GO:0030170	pyridoxal phosphate binding	Molecular function	3	56	90	15273	9.09107	0.00437793	0.294656	2.35873	PSAT1//THNSL1//CBS
GO:0070279	vitamin B6 binding	Molecular function	3	56	90	15273	9.09107	0.00437793	0.294656	2.35873	PSAT1//THNSL1//CBS
GO:0015399	primary active transmembrane transporter activity	Molecular function	4	113	90	15273	6.00708	0.00445426	0.294656	2.35122	ATP8A1//ABCA3//ATP8B2//ABCG1
GO:0015405	P-P-bond-hydrolysis-driven transmembrane transporter activity	Molecular function	4	113	90	15273	6.00708	0.00445426	0.294656	2.35122	ATP8A1//ABCA3//ATP8B2//ABCG1
GO:0022804	active transmembrane transporter activity	Molecular function	7	351	90	15273	3.38433	0.00466122	0.294656	2.3315	ATP8A1//ABCA3//SLC7A11//ANKH//SLC4A5//ATP8B2//ABCG1
GO:0043168	anion binding	Molecular function	2	19	90	15273	17.8632	0.00550161	0.324595	2.25951	CTSO//MTHFD2
GO:0005319	lipid transporter activity	Molecular function	3	64	90	15273	7.95469	0.00636156	0.349051	2.19644	ATP8A1//ATP8B2//ABCG1
GO:0043621	protein self-association	Molecular function	2	21	90	15273	16.1619	0.00670494	0.349051	2.1736	CTSO//CCL5
GO:0000166	nucleotide binding	Molecular function	22	2255	90	15273	1.65561	0.0103327	0.508027	1.98578	ATP8A1//ADCY9//AARS//ABCA3//IARS//ATP8B2//RPS6KA3//YTHDC2//TARS//PANK3//BBS10//THNSL1//ABCG1//RAB39B//EIF5//RRAS2//TUBE1//RAP1B//PHGDH//HNRNPH3//SLTM//RBM39
GO:0003714	transcription corepressor activity	Molecular function	4	149	90	15273	4.5557	0.0116308	0.541751	1.93439	DDIT3//ATF3//TGIF1//CBX4
GO:0030545	receptor regulator activity	Molecular function	2	30	90	15273	11.3133	0.0134206	0.593862	1.87223	AGRN//CCL5
GO:0000287	magnesium ion binding	Molecular function	4	168	90	15273	4.04048	0.0173669	0.728867	1.76028	ATP8A1//MTHFD2//ATP8B2//RPS6KA3
GO:0035639	purine ribonucleoside triphosphate binding	Molecular function	18	1829	90	15273	1.67009	0.0192208	0.728867	1.71623	ATP8A1//ADCY9//AARS//ABCA3//IARS//ATP8B2//RPS6KA3//YTHDC2//TARS//PANK3//BBS10//THNSL1//ABCG1//RAB39B//EIF5//RRAS2//TUBE1//RAP1B
GO:0004091	carboxylesterase activity	Molecular function	3	100	90	15273	5.091	0.0212258	0.728867	1.67314	AARS//LYPLAL1//PNPLA2
GO:0032553	ribonucleotide binding	Molecular function	18	1858	90	15273	1.64403	0.0222093	0.728867	1.65346	ATP8A1//ADCY9//AARS//ABCA3//IARS//ATP8B2//RPS6KA3//YTHDC2//TARS//PANK3//BBS10//THNSL1//ABCG1//RAB39B//EIF5//RRAS2//TUBE1//RAP1B
GO:0032555	purine ribonucleotide binding	Molecular function	18	1858	90	15273	1.64403	0.0222093	0.728867	1.65346	ATP8A1//ADCY9//AARS//ABCA3//IARS//ATP8B2//RPS6KA3//YTHDC2//TARS//PANK3//BBS10//THNSL1//ABCG1//RAB39B//EIF5//RRAS2//TUBE1//RAP1B
GO:0003712	transcription cofactor activity	Molecular function	6	375	90	15273	2.7152	0.023343	0.728867	1.63184	JMY//CREBBP//DDIT3//ATF3//TGIF1//CBX4
GO:0017076	purine nucleotide binding	Molecular function	18	1870	90	15273	1.63348	0.0235467	0.728867	1.62807	ATP8A1//ADCY9//AARS//ABCA3//IARS//ATP8B2//RPS6KA3//YTHDC2//TARS//PANK3//BBS10//THNSL1//ABCG1//RAB39B//EIF5//RRAS2//TUBE1//RAP1B
GO:0000988	protein binding transcription factor activity	Molecular function	6	377	90	15273	2.7008	0.0238838	0.728867	1.6219	JMY//CREBBP//DDIT3//ATF3//TGIF1//CBX4
GO:0000989	transcription factor binding transcription factor activity	Molecular function	6	377	90	15273	2.7008	0.0238838	0.728867	1.6219	JMY//CREBBP//DDIT3//ATF3//TGIF1//CBX4
GO:0042623	ATPase activity, coupled	Molecular function	5	281	90	15273	3.01957	0.0251955	0.733766	1.59868	ATP8A1//ABCA3//ATP8B2//YTHDC2//ABCG1
GO:0016787	hydrolase activity	Molecular function	21	2310	90	15273	1.54273	0.0257025	0.733766	1.59002	EIF5//RRAS2//TUBE1//RAP1B//CTSO//AARS//ATP8A1//ABCA3//ATP8B2//ARSD//CYLD//MMP9//YTHDC2//HDAC4//MTHFD2//MAN1C1//LYPLAL1//PPP1R15B//PTPN12//PNPLA2//ABCG1
GO:0042802	identical protein binding	Molecular function	9	735	90	15273	2.07796	0.0289463	0.782278	1.53841	FOXP4//CCL5//TARS//CBS//ABCG1//IRF9//CTSO//ATF3//CCDC91
GO:0005488	binding	Molecular function	78	11951	90	15273	1.10757	0.0299284	0.782278	1.52392	AARS//ATP8A1//ADCY9//RAB39B//EIF5//ABCA3//RRAS2//HNRNPH3//IARS//TUBE1//ATP8B2//RAP1B//RPS6KA3//YTHDC2//TARS//PANK3//BBS10//SLTM//RBM39//ABCG1//OPTN//IRF9//MTHFD2//PNRC1//JMY//CREBBP//CYLD//EGR2//SYNE2//SMG5//GRB10//MDFIC//APBA1//XIAP//IL13RA1//AGRN//MMP9//ATF3//PMAIP1//ZCCHC8//PCNP//PTPN12//AKTIP//TGIF1//CBX4//CBS//TSC22D1//GPRASP1//HDAC4//PCDHB9//MAN1C1//ZNF280B//ZNF681//DDIT3//TIGD2//MIER3//H1F…
GO:0015103	inorganic anion transmembrane transporter activity	Molecular function	2	46	90	15273	7.37826	0.0300536	0.782278	1.5221	ANKH//SLC4A5
GO:0017111	nucleoside-triphosphatase activity	Molecular function	9	745	90	15273	2.05007	0.0311939	0.788759	1.50593	EIF5//RRAS2//TUBE1//RAP1B//ATP8A1//ABCA3//ATP8B2//YTHDC2//ABCG1
GO:0016462	pyrophosphatase activity	Molecular function	9	773	90	15273	1.97581	0.0381345	0.857418	1.41868	EIF5//RRAS2//TUBE1//RAP1B//ATP8A1//ABCA3//ATP8B2//YTHDC2//ABCG1
GO:0016818	hydrolase activity, acting on acid anhydrides, in phosphorus-containing anhydrides	Molecular function	9	776	90	15273	1.96817	0.0389364	0.857418	1.40964	EIF5//RRAS2//TUBE1//RAP1B//ATP8A1//ABCA3//ATP8B2//YTHDC2//ABCG1
GO:0003924	GTPase activity	Molecular function	4	217	90	15273	3.12811	0.0393193	0.857418	1.40539	EIF5//RRAS2//TUBE1//RAP1B
GO:0016817	hydrolase activity, acting on acid anhydrides	Molecular function	9	779	90	15273	1.96059	0.0397499	0.857418	1.40066	EIF5//RRAS2//TUBE1//RAP1B//ATP8A1//ABCA3//ATP8B2//YTHDC2//ABCG1
GO:0015662	ATPase activity, coupled to transmembrane movement of ions, phosphorylative mechanism	Molecular function	2	54	90	15273	6.28519	0.0403186	0.857418	1.39449	ATP8A1//ATP8B2
GO:0016835	carbon-oxygen lyase activity	Molecular function	2	56	90	15273	6.06071	0.0430647	0.857418	1.36588	CBS//THNSL1
GO:0019842	vitamin binding	Molecular function	3	134	90	15273	3.79925	0.0446812	0.857418	1.34988	PSAT1//THNSL1//CBS
GO:0015300	solute:solute antiporter activity	Molecular function	2	60	90	15273	5.65667	0.0487588	0.857418	1.31195	SLC4A5//SLC7A11

## Sheet: Sheet2
PBMC + HIV-2 ROD Day 7 Samples
#Column "GO.ID" stands for the ID of gene ontology term
#Column "Term" stands for the name of gene ontology term
#Column "Ontology" stands for the ontology of GOID belongs to
#Column "Count" stands for the number of DE genes associated with the listed GOID
#Column "Pop.Hits" stands for the number of background population genes associated with the listed GOID
#Column "List.Total" stands for the total number of DE genes
#Column "Pop.Total" stands for the total number of background population genes
#Column "Fold.Enrichment" stands for the Fold Enrichment value of the GOID, it equals (Count/Pop.Hits)/(List.Total/Pop.Total)
#Column "Pvalue" stands for the significance testing value of the GOID
#Column "FDR" stands for the false discover rate of the GOID, using Benjamini & Hochberg (1995) method
#Column "Enrichment.Score" stands for the Enrichment Score value of the GOID, it equals (-log10(Pvalue))
#Column "GENES" stands for the DE genes associated with the GOID
PBMC + HIV-2 ROD Day 7 Samples downmodulated host genes
GO.ID	Term	Ontology	Count	Pop.Hits	List.Total	Pop.Total	Fold.Enrichment	Pvalue	FDR	Enrichment.Score	GENES
GO:0006959	humoral immune response	Biological process	2	106	19	14586	14.4846	0.00825317	1	2.08338	KRT1//PDCD1
GO:0006366	transcription from RNA polymerase II promoter	Biological process	5	1101	19	14586	3.4863	0.0115604	1	1.93703	PKIA//SPEN//MLL//TBL1Y//MAF
GO:0045197	establishment or maintenance of epithelial cell apical/basal polarity	Biological process	1	11	19	14586	69.7895	0.0142407	1	1.84647	ANK1
GO:0051044	positive regulation of membrane protein ectodomain proteolysis	Biological process	1	11	19	14586	69.7895	0.0142407	1	1.84647	PACSIN3
GO:0034762	regulation of transmembrane transport	Biological process	2	147	19	14586	10.4447	0.0154183	1	1.81196	PKIA//CACNA1I
GO:0010389	regulation of G2/M transition of mitotic cell cycle	Biological process	1	12	19	14586	63.9737	0.0155257	1	1.80895	PKIA
GO:0030163	protein catabolic process	Biological process	3	418	19	14586	5.5097	0.0160963	1	1.79327	USP9X//TBL1Y//PACSIN3
GO:0019321	pentose metabolic process	Biological process	1	15	19	14586	51.1789	0.0193713	1	1.71284	RBKS
GO:0051043	regulation of membrane protein ectodomain proteolysis	Biological process	1	15	19	14586	51.1789	0.0193713	1	1.71284	PACSIN3
GO:0035088	establishment or maintenance of apical/basal cell polarity	Biological process	1	17	19	14586	45.1579	0.0219272	1	1.65902	ANK1
GO:0061245	establishment or maintenance of bipolar cell polarity	Biological process	1	17	19	14586	45.1579	0.0219272	1	1.65902	ANK1
GO:0045806	negative regulation of endocytosis	Biological process	1	18	19	14586	42.6491	0.0232027	1	1.63446	PACSIN3
GO:0051568	histone H3-K4 methylation	Biological process	1	18	19	14586	42.6491	0.0232027	1	1.63446	MLL
GO:0051051	negative regulation of transport	Biological process	2	183	19	14586	8.38999	0.0232717	1	1.63317	PKIA//PACSIN3
GO:0045892	negative regulation of transcription, DNA-dependent	Biological process	3	497	19	14586	4.63391	0.025385	1	1.59542	PKIA//SPEN//TBL1Y
GO:0065007	biological regulation	Biological process	15	7972	19	14586	1.44446	0.0260546	1	1.58412	PKIA//KRT1//ANK1//PDCD1//CACNA1I//MLL//MAF//SPEN//ARHGDIG//USP9X//ITGA10//RCAN2//SLC6A13//TBL1Y//PACSIN3
GO:0048519	negative regulation of biological process	Biological process	7	2399	19	14586	2.24001	0.026176	1	1.5821	PKIA//ARHGDIG//MLL//SPEN//KRT1//PACSIN3//TBL1Y
GO:0051253	negative regulation of RNA metabolic process	Biological process	3	503	19	14586	4.57863	0.0261881	1	1.5819	PKIA//SPEN//TBL1Y
GO:0006357	regulation of transcription from RNA polymerase II promoter	Biological process	4	901	19	14586	3.40814	0.0266247	1	1.57471	PKIA//MLL//TBL1Y//SPEN
GO:0042730	fibrinolysis	Biological process	1	22	19	14586	34.8947	0.0282891	1	1.54838	KRT1
GO:0031056	regulation of histone modification	Biological process	1	25	19	14586	30.7074	0.0320875	1	1.49366	MLL
GO:0006509	membrane protein ectodomain proteolysis	Biological process	1	28	19	14586	27.4173	0.0358717	1	1.44525	PACSIN3
GO:0042308	negative regulation of protein import into nucleus	Biological process	1	29	19	14586	26.4719	0.0371301	1	1.43027	PKIA
GO:0006305	DNA alkylation	Biological process	1	30	19	14586	25.5895	0.0383868	1	1.41582	MLL
GO:0006306	DNA methylation	Biological process	1	30	19	14586	25.5895	0.0383868	1	1.41582	MLL
GO:0043967	histone H4 acetylation	Biological process	1	31	19	14586	24.764	0.039642	1	1.40184	MLL
GO:0030195	negative regulation of blood coagulation	Biological process	1	32	19	14586	23.9901	0.0408956	1	1.38832	KRT1
GO:0034763	negative regulation of transmembrane transport	Biological process	1	32	19	14586	23.9901	0.0408956	1	1.38832	PKIA
GO:0046823	negative regulation of nucleocytoplasmic transport	Biological process	1	32	19	14586	23.9901	0.0408956	1	1.38832	PKIA
GO:0050789	regulation of biological process	Biological process	14	7497	19	14586	1.43358	0.0413949	1	1.38305	PKIA//KRT1//ANK1//PDCD1//CACNA1I//MLL//MAF//SPEN//ARHGDIG//USP9X//ITGA10//RCAN2//TBL1Y//PACSIN3
GO:0005996	monosaccharide metabolic process	Biological process	2	251	19	14586	6.11701	0.0416107	1	1.38079	RBKS//HKDC1
GO:0033619	membrane protein proteolysis	Biological process	1	34	19	14586	22.5789	0.0433983	1	1.36253	PACSIN3
GO:0050819	negative regulation of coagulation	Biological process	1	34	19	14586	22.5789	0.0433983	1	1.36253	KRT1
GO:0090317	negative regulation of intracellular protein transport	Biological process	1	34	19	14586	22.5789	0.0433983	1	1.36253	PKIA
GO:0051925	regulation of calcium ion transport via voltage-gated calcium channel activity	Biological process	1	35	19	14586	21.9338	0.0446473	1	1.3502	CACNA1I
GO:0032387	negative regulation of intracellular transport	Biological process	1	36	19	14586	21.3246	0.0458947	1	1.33824	PKIA
GO:0034968	histone lysine methylation	Biological process	1	37	19	14586	20.7482	0.0471407	1	1.3266	MLL
GO:0023052	signaling	Biological process	9	3995	19	14586	1.72945	0.0498301	1	1.30251	ANK1//PDCD1//CACNA1I//USP9X//SPEN//ITGA10//RCAN2//ARHGDIG//SLC6A13
GO:0009057	macromolecule catabolic process	Biological process	3	649	19	14586	3.54862	0.0499687	1	1.3013	USP9X//TBL1Y//PACSIN3
PBMC + HIV-2 ROD Day 7 Samples downmodulated host genes
GO.ID	Term	Ontology	Count	Pop.Hits	List.Total	Pop.Total	Fold.Enrichment	Pvalue	FDR	Enrichment.Score	GENES
GO:0031430	M band	Cellular component	1	11	20	16589	75.4045	0.0131861	1	1.87988	ANK1
GO:0031672	A band	Cellular component	1	18	20	16589	46.0806	0.0214911	1	1.66774	ANK1
GO:0005891	voltage-gated calcium channel complex	Cellular component	1	22	20	16589	37.7023	0.0262069	1	1.58158	CACNA1I
GO:0071339	MLL1 complex	Cellular component	1	28	20	16589	29.6232	0.0332402	1	1.47834	MLL
GO:0008305	integrin complex	Cellular component	1	29	20	16589	28.6017	0.0344077	1	1.46334	ITGA10
GO:0034704	calcium channel complex	Cellular component	1	30	20	16589	27.6483	0.0355739	1	1.44887	CACNA1I
GO:0016529	sarcoplasmic reticulum	Cellular component	1	38	20	16589	21.8276	0.0448552	1	1.34819	ANK1
GO:0016528	sarcoplasm	Cellular component	1	39	20	16589	21.2679	0.0460094	1	1.33715	ANK1
PBMC + HIV-2 ROD Day 7 Samples downmodulated host genes
GO.ID	Term	Ontology	Count	Pop.Hits	List.Total	Pop.Total	Fold.Enrichment	Pvalue	FDR	Enrichment.Score	GENES
GO:0019200	carbohydrate kinase activity	Molecular function	2	19	21	15273	76.5564	0.0003036	0.268686	3.5177	HKDC1//RBKS
GO:0005200	structural constituent of cytoskeleton	Molecular function	2	73	21	15273	19.9256	0.00446187	1	2.35048	ANK1//KRT1
GO:0005283	sodium:amino acid symporter activity	Molecular function	1	10	21	15273	72.7286	0.013669	1	1.86426	SLC6A13
GO:0042800	histone methyltransferase activity (H3-K4 specific)	Molecular function	1	10	21	15273	72.7286	0.013669	1	1.86426	MLL
GO:0005416	cation:amino acid symporter activity	Molecular function	1	12	21	15273	60.6071	0.0163814	1	1.78565	SLC6A13
GO:0003714	transcription corepressor activity	Molecular function	2	149	21	15273	9.76222	0.0175829	1	1.75491	SPEN//TBL1Y
GO:0030291	protein serine/threonine kinase inhibitor activity	Molecular function	1	18	21	15273	40.4048	0.0244759	1	1.61126	PKIA
GO:0005328	neurotransmitter:sodium symporter activity	Molecular function	1	19	21	15273	38.2782	0.0258188	1	1.58806	SLC6A13
GO:0003682	chromatin binding	Molecular function	2	194	21	15273	7.49779	0.0287702	1	1.54106	MLL//TBL1Y
GO:0008093	cytoskeletal adaptor activity	Molecular function	1	22	21	15273	33.0584	0.0298369	1	1.52525	ANK1
GO:0005326	neurotransmitter transporter activity	Molecular function	1	23	21	15273	31.6211	0.0311728	1	1.50622	SLC6A13
GO:0005544	calcium-dependent phospholipid binding	Molecular function	1	25	21	15273	29.0914	0.0338393	1	1.47058	ANXA8L2
GO:0005245	voltage-gated calcium channel activity	Molecular function	1	27	21	15273	26.9365	0.0364988	1	1.43772	CACNA1I
GO:0005343	organic acid:sodium symporter activity	Molecular function	1	27	21	15273	26.9365	0.0364988	1	1.43772	SLC6A13
GO:0016791	phosphatase activity	Molecular function	2	255	21	15273	5.7042	0.0473436	1	1.32474	PDCD1//MTMR10
GO:0003702	RNA polymerase II transcription factor activity	Molecular function	2	256	21	15273	5.68192	0.0476774	1	1.32169	MAF//MLL
GO:0015179	L-amino acid transmembrane transporter activity	Molecular function	1	36	21	15273	20.2024	0.0483805	1	1.31533	SLC6A13
PBMC + HIV-2 ROD Day 7 Samples up-regulated host genes
GO.ID	Term	Ontology	Count	Pop.Hits	List.Total	Pop.Total	Fold.Enrichment	Pvalue	FDR	Enrichment.Score	GENES
GO:0016032	viral reproduction	Biological process	4	415	14	14586	10.042	0.000515383	1	3.28787	CTBP2//THOC4//NUPL2//ZSCAN2
GO:0006986	response to unfolded protein	Biological process	2	66	14	14586	31.5714	0.0017718	1	2.75159	HSPH1//HSPA6
GO:0006913	nucleocytoplasmic transport	Biological process	3	262	14	14586	11.9297	0.00180099	1	2.74449	THOC4//NUPL2//SET
GO:0051169	nuclear transport	Biological process	3	264	14	14586	11.8393	0.00184062	1	2.73504	THOC4//NUPL2//SET
GO:0031123	RNA 3'-end processing	Biological process	2	81	14	14586	25.7249	0.00265437	1	2.57604	THOC4//TRNT1
GO:0051168	nuclear export	Biological process	2	95	14	14586	21.9338	0.00363	1	2.44009	THOC4//NUPL2
GO:0051028	mRNA transport	Biological process	2	112	14	14586	18.6046	0.00500671	1	2.30045	THOC4//NUPL2
GO:0046907	intracellular transport	Biological process	4	802	14	14586	5.19629	0.00582896	1	2.23441	THOC4//NUPL2//TRNT1//SET
GO:0051649	establishment of localization in cell	Biological process	5	1313	14	14586	3.96747	0.00587973	1	2.23064	THOC4//NUPL2//TRNT1//SET//STEAP3
GO:0050657	nucleic acid transport	Biological process	2	124	14	14586	16.8041	0.00610218	1	2.21451	THOC4//NUPL2
GO:0050658	RNA transport	Biological process	2	124	14	14586	16.8041	0.00610218	1	2.21451	THOC4//NUPL2
GO:0051236	establishment of RNA localization	Biological process	2	124	14	14586	16.8041	0.00610218	1	2.21451	THOC4//NUPL2
GO:0051789	response to protein stimulus	Biological process	2	126	14	14586	16.5374	0.00629453	1	2.20104	HSPH1//HSPA6
GO:0006403	RNA localization	Biological process	2	127	14	14586	16.4072	0.00639174	1	2.19438	THOC4//NUPL2
GO:0015931	nucleobase, nucleoside, nucleotide and nucleic acid transport	Biological process	2	146	14	14586	14.272	0.00836853	1	2.07735	THOC4//NUPL2
GO:0051641	cellular localization	Biological process	5	1445	14	14586	3.60504	0.00883861	1	2.05362	THOC4//NUPL2//TRNT1//SET//STEAP3
GO:0031057	negative regulation of histone modification	Biological process	1	10	14	14586	104.186	0.00955983	1	2.01955	SET
GO:0035065	regulation of histone acetylation	Biological process	1	10	14	14586	104.186	0.00955983	1	2.01955	SET
GO:0009607	response to biotic stimulus	Biological process	3	526	14	14586	5.94215	0.0126126	1	1.89919	HSPH1//HSPA6//S100A8
GO:0002544	chronic inflammatory response	Biological process	1	14	14	14586	74.4184	0.0133599	1	1.8742	S100A8
GO:0061077	chaperone-mediated protein folding	Biological process	1	15	14	14586	69.4571	0.0143079	1	1.84443	HSPH1
GO:0006103	2-oxoglutarate metabolic process	Biological process	1	17	14	14586	61.2857	0.0162011	1	1.79045	L2HGDH
GO:0015804	neutral amino acid transport	Biological process	1	17	14	14586	61.2857	0.0162011	1	1.79045	SLC7A8
GO:0022415	viral reproductive process	Biological process	2	224	14	14586	9.3023	0.0189216	1	1.72304	CTBP2//THOC4
GO:0031056	regulation of histone modification	Biological process	1	25	14	14586	41.6743	0.0237406	1	1.62451	SET
GO:0006611	protein export from nucleus	Biological process	1	26	14	14586	40.0714	0.0246792	1	1.60767	NUPL2
GO:0010043	response to zinc ion	Biological process	1	27	14	14586	38.5873	0.025617	1	1.59147	S100A8
GO:0015682	ferric iron transport	Biological process	1	30	14	14586	34.7286	0.0284254	1	1.54629	STEAP3
GO:0033572	transferrin transport	Biological process	1	30	14	14586	34.7286	0.0284254	1	1.54629	STEAP3
GO:0006605	protein targeting	Biological process	2	286	14	14586	7.28571	0.029848	1	1.52508	NUPL2//TRNT1
GO:0019048	virus-host interaction	Biological process	1	32	14	14586	32.558	0.0302935	1	1.51865	THOC4
GO:0055065	metal ion homeostasis	Biological process	2	292	14	14586	7.13601	0.0310141	1	1.50844	STEAP3//SLC7A8
GO:0006626	protein targeting to mitochondrion	Biological process	1	33	14	14586	31.5714	0.0312263	1	1.50548	TRNT1
GO:0015695	organic cation transport	Biological process	1	33	14	14586	31.5714	0.0312263	1	1.50548	SLC7A8
GO:0019079	viral genome replication	Biological process	1	33	14	14586	31.5714	0.0312263	1	1.50548	CTBP2
GO:0072655	establishment of protein localization in mitochondrion	Biological process	1	34	14	14586	30.6429	0.0321583	1	1.49271	TRNT1
GO:0070585	protein localization in mitochondrion	Biological process	1	35	14	14586	29.7673	0.0330894	1	1.48031	TRNT1
GO:0003333	amino acid transmembrane transport	Biological process	1	36	14	14586	28.9405	0.0340197	1	1.46827	SLC7A8
GO:0033036	macromolecule localization	Biological process	4	1388	14	14586	3.00247	0.0376062	1	1.42474	THOC4//NUPL2//TRNT1//STEAP3
GO:0051179	localization	Biological process	7	3640	14	14586	2.00357	0.0378495	1	1.42194	SLC7A8//THOC4//NUPL2//TRNT1//STEAP3//SET//RRAS2
GO:0006369	termination of RNA polymerase II transcription	Biological process	1	43	14	14586	24.2292	0.0405085	1	1.39245	THOC4
GO:0043648	dicarboxylic acid metabolic process	Biological process	1	43	14	14586	24.2292	0.0405085	1	1.39245	L2HGDH
GO:0055080	cation homeostasis	Biological process	2	341	14	14586	6.1106	0.0412016	1	1.38509	STEAP3//SLC7A8
GO:0007265	Ras protein signal transduction	Biological process	2	343	14	14586	6.07497	0.0416416	1	1.38047	ARHGEF10L//RRAS2
GO:0051084	'de novo' posttranslational protein folding	Biological process	1	46	14	14586	22.6491	0.0432771	1	1.36374	HSPH1
GO:0006458	'de novo' protein folding	Biological process	1	51	14	14586	20.4286	0.0478748	1	1.31989	HSPH1
GO:0033044	regulation of chromosome organization	Biological process	1	51	14	14586	20.4286	0.0478748	1	1.31989	SET
GO:0043524	negative regulation of neuron apoptosis	Biological process	1	53	14	14586	19.6577	0.0497081	1	1.30357	SET
PBMC + HIV-2 ROD Day 7 Samples up-regulated host genes
GO.ID	Term	Ontology	Count	Pop.Hits	List.Total	Pop.Total	Fold.Enrichment	Pvalue	FDR	Enrichment.Score	GENES
GO:0005737	cytoplasm	Cellular component	16	8139	18	16589	1.81174	0.000497982	0.258453	3.30279	TRNT1//C15ORF62//L2HGDH//THOC4//NUPL2//SET//RRAS2//SUMF2//STEAP3//HSPH1//DIS3L//IL17RE//KRT28//SLC7A8//ARHGEF10L//S100A8
GO:0044424	intracellular part	Cellular component	18	11322	18	16589	1.4652	0.00102799	0.266763	2.98801	DIS3L//THOC4//KRT28//TRNT1//C15ORF62//L2HGDH//NUPL2//SET//RRAS2//SUMF2//CTBP2//ZSCAN2//HSPH1//IL17RE//SLC7A8//ARHGEF10L//S100A8//STEAP3
GO:0005622	intracellular	Cellular component	18	11619	18	16589	1.42775	0.00163892	0.283534	2.78544	DIS3L//THOC4//KRT28//TRNT1//C15ORF62//L2HGDH//NUPL2//SET//RRAS2//SUMF2//CTBP2//ZSCAN2//HSPH1//IL17RE//SLC7A8//ARHGEF10L//S100A8//STEAP3
GO:0000178	exosome (RNase complex)	Cellular component	1	14	18	16589	65.8294	0.01509	1	1.82131	DIS3L
GO:0032592	integral to mitochondrial membrane	Cellular component	1	15	18	16589	61.4407	0.0161596	1	1.79157	L2HGDH
GO:0005771	multivesicular body	Cellular component	1	21	18	16589	43.8862	0.0225541	1	1.64677	STEAP3
GO:0017053	transcriptional repressor complex	Cellular component	1	45	18	16589	20.4802	0.0477417	1	1.3211	CTBP2
PBMC + HIV-2 ROD Day 7 Samples up-regulated host genes
GO.ID	Term	Ontology	Count	Pop.Hits	List.Total	Pop.Total	Fold.Enrichment	Pvalue	FDR	Enrichment.Score	GENES
GO:0016614	oxidoreductase activity, acting on CH-OH group of donors	Molecular function	2	119	18	15273	14.2605	0.00848939	1	2.07112	CTBP2//L2HGDH
GO:0016722	oxidoreductase activity, oxidizing metal ions	Molecular function	1	10	18	15273	84.85	0.0117266	1	1.93083	STEAP3
GO:0042605	peptide antigen binding	Molecular function	1	14	18	15273	60.6071	0.0163808	1	1.78566	SLC7A8
GO:0015101	organic cation transmembrane transporter activity	Molecular function	1	15	18	15273	56.5667	0.0175411	1	1.75594	SLC7A8
GO:0070566	adenylyltransferase activity	Molecular function	1	15	18	15273	56.5667	0.0175411	1	1.75594	TRNT1
GO:0050662	coenzyme binding	Molecular function	2	181	18	15273	9.37569	0.0188667	1	1.7243	STEAP3//CTBP2
GO:0008601	protein phosphatase type 2A regulator activity	Molecular function	1	17	18	15273	49.9118	0.0198579	1	1.70207	SET
GO:0015175	neutral amino acid transmembrane transporter activity	Molecular function	1	19	18	15273	44.6579	0.0221694	1	1.65425	SLC7A8
GO:0000049	tRNA binding	Molecular function	1	25	18	15273	33.94	0.0290733	1	1.53651	TRNT1
GO:0004864	protein phosphatase inhibitor activity	Molecular function	1	26	18	15273	32.6346	0.0302195	1	1.51971	SET
GO:0019212	phosphatase inhibitor activity	Molecular function	1	28	18	15273	30.3036	0.032508	1	1.48801	SET
GO:0048037	cofactor binding	Molecular function	2	257	18	15273	6.60311	0.0361462	1	1.44194	STEAP3//CTBP2
GO:0000166	nucleotide binding	Molecular function	6	2255	18	15273	2.25765	0.0390344	1	1.40855	HSPH1//HSPA6//TRNT1//RRAS2//CTBP2//THOC4
GO:0016491	oxidoreductase activity	Molecular function	3	706	18	15273	3.60552	0.0478188	1	1.3204	STEAP3//CTBP2//L2HGDH
GO:0016564	transcription repressor activity	Molecular function	2	305	18	15273	5.56393	0.0492797	1	1.30733	CTBP2//SET
